# Supplementary material for: N′-[1-(4-Chloro­phen­yl)ethyl­idene]acetohydrazide
Source: Acta Crystallogr Sect E Struct Rep Online. 2010 Oct 23;66(Pt 11):o2941. doi: 10.1107/S1600536810042546 (PMC3009114; doi:10.1107/S1600536810042546)
Supplement: Supplementary file 2 [file e-66-o2941-Isup2.hkl]

# 
# h,k,l, Fc-squared, Fo-squared, sigma(Fo-squared) and status flag 
# 
data_I
_shelx_title ' wf1034 in P2(1)/c' 
_shelx_refln_list_code          4 
_shelx_F_calc_maximum      130.22 
_exptl_crystal_F_000       440.00 
_reflns_d_resolution_high  0.7700 
 
loop_ 
 _symmetry_equiv_pos_as_xyz 
 'x, y, z' 
 '-x, y+1/2, -z+1/2' 
 '-x, -y, -z' 
 'x, -y-1/2, z-1/2' 
 
_cell_length_a    15.9440 
_cell_length_b     5.0061 
_cell_length_c    13.9501 
_cell_angle_alpha  90.000 
_cell_angle_beta  109.446 
_cell_angle_gamma  90.000 
 
_shelx_F_squared_multiplier     1.000 
 
loop_ 
 _refln_index_h 
 _refln_index_k 
 _refln_index_l 
 _refln_F_squared_calc 
 _refln_F_squared_meas 
 _refln_F_squared_sigma 
 _refln_observed_status 
   3   0   0      815.96      816.53     10.86 o 
   4   0   0      488.45      414.33      5.60 o 
   5   0   0       66.02       36.04      1.12 o 
   6   0   0     6869.48     8069.67    169.40 o 
   7   0   0       62.42       80.67      1.83 o 
   8   0   0      265.70      242.65      3.50 o 
   9   0   0      109.14       78.90      1.35 o 
  10   0   0      672.35      637.93      8.25 o 
  11   0   0       72.86       70.16      1.57 o 
  12   0   0      166.79      163.96      2.68 o 
  13   0   0        0.51        0.48      0.51 o 
  14   0   0       23.62       26.15      1.72 o 
  15   0   0        2.16        2.62      0.97 o 
  16   0   0       33.90       33.40      1.44 o 
  17   0   0        0.02       -0.30      0.91 o 
  18   0   0        0.25       -0.03      0.48 o 
  19   0   0       17.78       15.95      1.97 o 
   1   1   0      194.88      217.16      2.02 o 
   2   1   0     3803.86     4020.23     50.85 o 
   3   1   0      507.49      574.30     18.75 o 
   4   1   0      342.10      349.47     10.08 o 
   5   1   0       66.23       65.74      0.69 o 
   6   1   0        0.31        0.31      0.17 o 
   7   1   0      120.61      114.71      1.28 o 
   8   1   0      127.74      134.62      1.54 o 
   9   1   0       17.16       10.77      0.45 o 
  10   1   0      169.02      164.89      1.77 o 
  11   1   0       77.53       82.95      1.25 o 
  12   1   0       10.99       10.39      0.63 o 
  13   1   0      142.98      135.67      6.70 o 
  14   1   0      146.74      134.84      2.17 o 
  15   1   0       95.53       90.03      1.73 o 
  16   1   0        0.78        0.89      0.42 o 
  17   1   0        0.13        0.86      0.49 o 
  18   1   0        5.01        3.82      1.01 o 
  19   1   0       11.04        9.96      1.36 o 
   0   2   0        0.92        0.99      0.35 o 
   1   2   0     1998.68     2199.42     25.57 o 
   2   2   0        6.24        4.12      0.32 o 
   3   2   0      638.56      654.16      5.43 o 
   4   2   0      137.20      154.51      1.48 o 
   5   2   0        0.54        0.36      0.11 o 
   6   2   0        4.45        5.65      0.43 o 
   7   2   0      412.61      409.04      5.96 o 
   8   2   0        6.55        5.54      0.92 o 
   9   2   0      543.94      548.29      8.45 o 
  10   2   0      833.17      825.20     10.21 o 
  11   2   0      155.58      157.45      2.71 o 
  12   2   0       21.38       22.05      0.87 o 
  13   2   0       55.86       57.97      1.90 o 
  14   2   0        3.67        3.41      0.66 o 
  15   2   0        5.64        6.95      1.05 o 
  16   2   0       17.93       19.60      1.27 o 
  17   2   0        8.13        4.98      2.65 o 
  18   2   0       24.97       21.19      1.51 o 
   1   3   0      188.31      174.44      2.20 o 
   2   3   0        1.43        1.41      0.34 o 
   3   3   0      304.61      288.36      2.92 o 
   4   3   0       11.95       13.74      0.45 o 
   5   3   0       15.44       10.91      0.56 o 
   6   3   0      197.76      213.92      2.93 o 
   7   3   0       36.02       45.07      8.58 o 
   8   3   0      111.74      109.28     12.69 o 
   9   3   0       60.12       61.45      3.90 o 
  10   3   0       47.18       43.70      2.37 o 
  11   3   0       60.00       56.32      3.11 o 
  12   3   0       18.57       32.26     12.85 o 
  13   3   0        0.98        0.83      0.63 o 
  14   3   0        0.58        0.72      1.93 o 
  15   3   0        0.05       -0.46      1.25 o 
  16   3   0        0.45       -0.60      1.18 o 
  17   3   0        0.12       -1.03      1.71 o 
   0   4   0      248.96      254.87     11.51 o 
   1   4   0      117.61      123.53      2.01 o 
   2   4   0      209.04      201.62      2.83 o 
   3   4   0       67.73       73.84      1.34 o 
   4   4   0       19.29       23.85      1.16 o 
   5   4   0       19.75       24.27      3.74 o 
   6   4   0       48.96       50.56      1.02 o 
   7   4   0       39.89       39.17      0.97 o 
   8   4   0      203.98      185.55      2.33 o 
   9   4   0       57.94       60.01      2.97 o 
  10   4   0       45.13       49.18      2.82 o 
  11   4   0       56.33       58.99      3.74 o 
  12   4   0        1.77        1.53      1.50 o 
  13   4   0        0.44        0.24      1.17 o 
  14   4   0        3.64        3.72      2.95 o 
  15   4   0        4.63        4.59      2.45 o 
   1   5   0       18.37       18.88      0.91 o 
   2   5   0        6.62        5.09      0.65 o 
   3   5   0      141.51      149.19      3.03 o 
   4   5   0       33.16       29.75      1.20 o 
   5   5   0       58.75       62.23      1.62 o 
   6   5   0        8.15        7.45      0.68 o 
   7   5   0       18.77       22.27      0.74 o 
   8   5   0       18.46       18.22      2.11 o 
  11   5   0       19.29       23.89      3.84 o 
  12   5   0        0.01        1.41      2.29 o 
   0   6   0       17.17       17.23      2.09 o 
   2   6   0        0.13        0.00      0.43 o 
   3   6   0        1.28        1.18      0.67 o 
   4   6   0       10.02        7.55      0.86 o 
   5   6   0        8.47        4.78      1.01 o 
   6   6   0        0.05        0.13      1.28 o 
 -19   1   1       11.58       17.78      1.73 o 
 -18   1   1        9.46       12.10      1.09 o 
 -17   1   1        0.40        0.38      0.35 o 
 -16   1   1        0.23        0.51      0.36 o 
 -15   1   1        7.72        6.91      0.85 o 
 -14   1   1      104.26       90.52      3.52 o 
 -13   1   1      810.32      805.71     11.73 o 
 -12   1   1       22.26       24.55      0.82 o 
 -11   1   1       98.69       93.75      1.61 o 
 -10   1   1        9.59        5.73      1.33 o 
  -9   1   1       30.92       28.61      1.23 o 
  -8   1   1      410.88      438.66      7.42 o 
  -7   1   1     1462.05     1567.94     29.00 o 
  -6   1   1        0.32        0.18      0.10 o 
  -5   1   1     1669.62     1727.88     43.95 o 
  -4   1   1     1183.73     1221.31     29.97 o 
  -3   1   1     9296.30     9478.18    143.41 o 
  -2   1   1     3559.88     4222.39     43.09 o 
  -1   1   1       25.01       27.32      0.52 o 
   0   1   1     1577.40     1698.02     23.33 o 
   1   1   1     1015.96     1050.00     13.33 o 
   2   1   1      207.34      192.57      2.05 o 
   3   1   1     2594.05     2801.92     33.07 o 
   4   1   1      211.52      198.50      1.87 o 
   5   1   1     1068.14     1105.80     29.83 o 
   6   1   1      487.77      441.75      4.52 o 
   7   1   1     1376.67     1409.12     37.74 o 
   8   1   1      196.48      232.56      3.05 o 
   9   1   1       16.31       14.21      0.66 o 
  10   1   1       12.78       15.77      0.62 o 
  11   1   1        4.16        3.53      0.54 o 
  12   1   1      156.62      154.31      2.04 o 
  13   1   1        0.46        0.17      0.30 o 
  14   1   1       36.76       40.71      0.95 o 
  15   1   1      101.16       96.68      2.13 o 
  16   1   1       20.75       20.54      1.04 o 
  17   1   1       24.99       21.73      1.34 o 
  18   1   1        1.12        1.68      1.27 o 
 -18   2   1        8.58        4.28      4.98 o 
 -17   2   1        0.85        1.19      0.66 o 
 -16   2   1       16.93       22.47      3.08 o 
 -15   2   1        2.34        2.60      0.66 o 
 -14   2   1       51.16       52.09      5.12 o 
 -13   2   1       69.87       73.66      1.94 o 
 -12   2   1       97.03       99.48      2.19 o 
 -11   2   1      139.73      133.54      2.53 o 
 -10   2   1        0.54        1.31      0.51 o 
  -9   2   1      144.85      146.80      2.82 o 
  -8   2   1       35.37       28.64      0.71 o 
  -7   2   1        0.09        0.07      0.16 o 
  -6   2   1       67.83       73.91      7.07 o 
  -5   2   1      168.87      171.21      1.74 o 
  -4   2   1       16.71       22.11      0.59 o 
  -3   2   1      376.98      360.68      3.68 o 
  -2   2   1      647.96      707.86      7.64 o 
  -1   2   1        9.97       12.01      0.44 o 
   0   2   1       29.44       26.05      0.53 o 
   1   2   1        0.93        2.00      0.25 o 
   2   2   1     1262.15     1367.79     26.86 o 
   3   2   1      275.78      309.02      2.94 o 
   4   2   1       76.84       85.22      1.28 o 
   5   2   1      132.27      130.36      1.82 o 
   6   2   1      453.48      456.32      4.29 o 
   7   2   1       20.32       21.28      0.46 o 
   8   2   1      369.03      377.40      3.86 o 
   9   2   1       68.06       66.47      0.88 o 
  10   2   1      112.25      114.25      2.53 o 
  11   2   1       50.07       45.73      0.71 o 
  12   2   1       61.67       59.96      1.31 o 
  13   2   1       24.92       19.48      1.13 o 
  14   2   1        2.46        1.47      0.27 o 
  15   2   1       19.18       20.45      1.59 o 
  16   2   1       21.67       22.14      1.45 o 
  17   2   1        1.66        0.75      0.88 o 
  18   2   1        4.59        2.33      0.93 o 
 -17   3   1        1.15        0.29      1.21 o 
 -16   3   1        5.17        2.32      2.37 o 
 -15   3   1       20.26       19.15      2.11 o 
 -14   3   1       14.82       17.90      3.03 o 
 -13   3   1       10.20       10.23      1.71 o 
 -12   3   1       73.31       70.53      4.24 o 
 -11   3   1        0.37        0.50      0.95 o 
 -10   3   1        0.02        0.03      0.74 o 
  -9   3   1      292.34      341.53     26.15 o 
  -8   3   1       21.31       24.45      1.71 o 
  -7   3   1        7.03        7.21      0.31 o 
  -6   3   1      639.17      684.05      7.58 o 
  -5   3   1       17.23       13.24      0.50 o 
  -4   3   1      333.15      357.87      5.18 o 
  -3   3   1     1135.90     1236.99     14.04 o 
  -2   3   1       77.74       63.77      1.29 o 
  -1   3   1      116.63      106.77      1.38 o 
   0   3   1       15.14       11.52      0.59 o 
   1   3   1       34.24       36.54      0.55 o 
   2   3   1      182.69      196.67      1.99 o 
   3   3   1       60.13       50.31      0.80 o 
   4   3   1      161.33      160.79      1.76 o 
   5   3   1     1072.91     1127.16     10.88 o 
   6   3   1        4.00        3.15      0.35 o 
   7   3   1      345.72      352.90      3.73 o 
   8   3   1      309.96      305.27      3.13 o 
   9   3   1       10.61       13.36      1.61 o 
  10   3   1      114.40      130.12      3.38 o 
  11   3   1      173.36      192.93      4.32 o 
  12   3   1       62.34       57.64      1.86 o 
  13   3   1       85.17       85.88      5.71 o 
  14   3   1        2.42        2.78      1.45 o 
  15   3   1        7.38        8.34      2.24 o 
  16   3   1        0.39        0.50      1.18 o 
 -15   4   1        3.72        4.30      1.94 o 
 -14   4   1        5.25        5.30      2.30 o 
 -13   4   1       40.97       45.29      4.44 o 
 -12   4   1        2.14        2.05      1.48 o 
 -11   4   1       14.38       12.59      2.89 o 
 -10   4   1      125.78      137.18      4.66 o 
  -9   4   1       23.01       22.78      2.18 o 
  -7   4   1        0.46        0.71      0.23 o 
  -6   4   1        0.84        1.38      0.33 o 
  -5   4   1       27.11       27.30      0.87 o 
  -4   4   1       12.06       21.79      7.53 o 
  -3   4   1       37.22       39.88      1.42 o 
  -2   4   1        0.48        0.57      0.60 o 
  -1   4   1       11.58       13.89      0.75 o 
   0   4   1      183.31      185.96      2.39 o 
   1   4   1       55.73       65.88      1.56 o 
   2   4   1        7.34       10.55      1.74 o 
   3   4   1        8.40        8.44      0.51 o 
   4   4   1       24.51       23.26      0.70 o 
   5   4   1      199.71      209.72      2.47 o 
   6   4   1       18.56       19.04      0.53 o 
   7   4   1        4.80        6.01      0.44 o 
   8   4   1       96.57      157.57     35.87 o 
   9   4   1       23.16       48.27      8.58 o 
  10   4   1        0.14        3.68      4.78 o 
  11   4   1        0.33        1.58      1.74 o 
  12   4   1       15.73        9.45      3.90 o 
  13   4   1        3.73        3.44      1.74 o 
  14   4   1        2.85        4.00      1.83 o 
 -11   5   1        0.16        0.00      1.35 o 
  -7   5   1       28.36       27.71      1.41 o 
  -6   5   1        1.04        0.59      0.49 o 
  -5   5   1       70.36       69.64      2.69 o 
  -4   5   1        8.63       10.65      0.95 o 
  -3   5   1       75.53       78.02      2.33 o 
  -2   5   1       19.48       16.76      1.18 o 
  -1   5   1        5.90        6.15      0.64 o 
   0   5   1        1.47        0.59      0.44 o 
   1   5   1       14.36       14.61      0.91 o 
   2   5   1        0.02        0.18      0.39 o 
   3   5   1        1.72        0.90      0.55 o 
   4   5   1      107.15      111.47      2.36 o 
   5   5   1        3.83        3.13      0.90 o 
   6   5   1        5.35        4.00      0.81 o 
   7   5   1        0.41        0.00      0.27 o 
   8   5   1        0.68       -0.10      0.97 o 
   9   5   1       54.44       55.23      3.21 o 
  10   5   1        3.05        0.00      1.28 o 
  11   5   1        5.18        0.07      2.56 o 
  12   5   1        0.00        1.48      2.42 o 
  -7   6   1        1.74        0.00      1.28 o 
  -5   6   1       10.59       12.24      7.87 o 
  -4   6   1        9.37        7.51      4.51 o 
  -3   6   1        0.08       -0.30      0.50 o 
  -2   6   1        0.97        1.37      0.80 o 
  -1   6   1        1.55        0.27      1.08 o 
   0   6   1        7.63        8.38      2.91 o 
   1   6   1        0.54       -0.47      1.21 o 
   2   6   1        6.85        6.24      1.94 o 
   3   6   1        6.11        6.97      2.23 o 
   4   6   1        0.00        0.19      0.39 o 
   6   6   1        1.37        0.07      1.14 o 
 -20   0   2       14.63       16.82      2.62 o 
 -19   0   2        0.03        0.00      0.53 o 
 -18   0   2       70.65       69.21      2.17 o 
 -17   0   2       29.18       28.78      1.48 o 
 -16   0   2       66.45       72.65      2.43 o 
 -15   0   2      507.62      495.84      9.47 o 
 -14   0   2       85.29       80.66      2.49 o 
 -13   0   2      116.07      116.29      3.31 o 
 -12   0   2      104.58      100.31      2.76 o 
 -11   0   2       74.27       79.29      1.92 o 
 -10   0   2      183.93      174.97      2.80 o 
  -9   0   2      352.64      408.86      5.97 o 
  -8   0   2      696.32      639.92      9.49 o 
  -7   0   2     1103.89     1058.05     15.99 o 
  -6   0   2      779.01      744.65     11.09 o 
  -5   0   2       20.00       18.53      3.43 o 
  -4   0   2     1299.63      595.67     11.71 o 
  -3   0   2        1.90        2.73      0.66 o 
  -2   0   2      788.95      826.98     17.60 o 
   0   0   2      658.25      755.27      9.80 o 
   1   0   2    15910.34    13607.03    313.08 o 
   2   0   2     7098.28     7360.57    147.81 o 
   3   0   2      501.16      448.41     10.20 o 
   4   0   2     5680.05     6273.19    124.44 o 
   5   0   2       11.15       14.70      0.85 o 
   6   0   2      914.73      927.33     14.65 o 
   7   0   2     3097.76     3713.96     69.95 o 
   8   0   2      279.28      260.27      4.32 o 
   9   0   2       15.13       13.80      0.81 o 
  10   0   2      121.88      120.15      3.53 o 
  11   0   2       50.12       58.06      1.84 o 
  12   0   2      188.99      165.87      3.68 o 
  13   0   2      366.11      326.14      8.14 o 
  14   0   2       10.18       11.21      1.01 o 
  15   0   2        5.60        6.70      1.03 o 
  16   0   2       19.52       20.33      1.16 o 
  17   0   2        5.13        6.55      0.83 o 
  18   0   2       11.89       16.82      2.09 o 
 -19   1   2        0.17        0.58      0.89 o 
 -18   1   2        0.07       -0.41      0.59 o 
 -17   1   2        8.86       10.10      0.88 o 
 -16   1   2        1.24        1.36      0.39 o 
 -15   1   2        3.26        2.29      0.35 o 
 -14   1   2       25.31       27.46      2.97 o 
 -13   1   2      190.00      193.15      2.68 o 
 -12   1   2       57.21       56.61      1.19 o 
 -11   1   2       92.73       80.20      1.23 o 
 -10   1   2       10.01       10.39      0.40 o 
  -9   1   2      147.91      148.62      1.96 o 
  -8   1   2      441.37      473.02      4.19 o 
  -7   1   2      111.30      108.01      0.89 o 
  -6   1   2        0.13        0.05      0.12 o 
  -5   1   2      228.45      224.45      3.33 o 
  -4   1   2       63.65       50.33      0.53 o 
  -3   1   2     4147.91     4460.19     50.87 o 
  -2   1   2     3255.69     3547.89     44.35 o 
  -1   1   2    14236.00    13523.37    219.27 o 
   0   1   2      368.57      343.73      3.10 o 
   1   1   2      808.17      852.51     14.43 o 
   2   1   2      500.62      498.43      4.91 o 
   3   1   2     1186.81     1210.77     13.65 o 
   4   1   2      105.91      107.27      1.42 o 
   5   1   2     1019.06     1111.62     24.30 o 
   6   1   2       35.44       28.87      0.75 o 
   7   1   2       47.73       47.94      1.03 o 
   8   1   2      161.74      176.16      2.82 o 
   9   1   2        0.83        1.29      0.50 o 
  10   1   2        4.94        2.47      0.58 o 
  11   1   2        3.86        2.81      0.62 o 
  12   1   2       24.28       27.11      0.96 o 
  13   1   2       15.93       15.08      0.86 o 
  14   1   2       11.21       10.87      0.68 o 
  15   1   2       58.86       51.55      1.14 o 
  16   1   2        4.21        3.34      0.58 o 
  17   1   2       15.48       16.23      1.19 o 
  18   1   2        1.41        2.52      0.99 o 
 -19   2   2        3.20        2.95      2.93 o 
 -18   2   2        6.69        2.04      2.36 o 
 -17   2   2        4.93        3.77      1.41 o 
 -16   2   2      117.12      107.89      3.94 o 
 -15   2   2        4.99        4.19      0.64 o 
 -14   2   2       50.82       47.36      1.83 o 
 -13   2   2       70.16       69.44      1.76 o 
 -12   2   2      310.77      319.93      5.21 o 
 -11   2   2       76.73       80.16      1.50 o 
 -10   2   2       83.61       89.20      1.74 o 
  -9   2   2      476.34      482.78      6.22 o 
  -8   2   2     1627.75     1732.22     66.45 o 
  -7   2   2        0.93        0.40      1.02 o 
  -6   2   2     3170.98     3894.85     61.75 o 
  -5   2   2     1201.84     1295.34     40.17 o 
  -4   2   2        5.97        3.85      0.29 o 
  -3   2   2     1017.65     1136.08     15.97 o 
  -2   2   2     2695.96     3079.48     38.07 o 
  -1   2   2      220.82      273.91      3.02 o 
   0   2   2     1938.20     2003.19     23.62 o 
   1   2   2       37.70       32.77      0.66 o 
   2   2   2     2177.75     2501.49     42.47 o 
   3   2   2      330.14      309.90      4.20 o 
   4   2   2      271.42      249.38      2.78 o 
   5   2   2       31.38       32.71      0.69 o 
   6   2   2        0.21       -0.05      0.25 o 
   7   2   2        0.99        1.13      0.25 o 
   8   2   2      209.23      200.89      2.49 o 
   9   2   2        1.00        1.47      0.38 o 
  10   2   2      172.72      169.83      2.70 o 
  11   2   2        5.37        6.12      0.56 o 
  12   2   2      162.09      149.19      2.03 o 
  13   2   2        0.11        0.14      0.26 o 
  14   2   2       66.03       59.40      1.15 o 
  15   2   2        0.04       -0.08      0.58 o 
  16   2   2        1.92        0.27      0.61 o 
  17   2   2        4.18        1.64      1.52 o 
 -17   3   2        2.55        0.25      1.10 o 
 -16   3   2       12.79       11.78      3.03 o 
 -15   3   2        0.01       -0.17      1.14 o 
 -14   3   2        1.73        0.20      1.48 o 
 -13   3   2       36.38       37.01      2.44 o 
 -12   3   2       53.29       56.94      4.04 o 
 -11   3   2       21.80       24.13      1.93 o 
 -10   3   2      133.90      137.29      3.90 o 
  -9   3   2       79.78       81.88      2.90 o 
  -8   3   2        1.43        1.75      1.02 o 
  -7   3   2       31.00       27.35      0.85 o 
  -6   3   2        0.98        0.74      0.24 o 
  -5   3   2        1.09        0.60      0.29 o 
  -4   3   2      608.65      652.47      7.47 o 
  -3   3   2      320.01      309.21      3.29 o 
  -2   3   2       20.99       18.27      0.55 o 
  -1   3   2      393.01      397.30      3.51 o 
   0   3   2       20.86       19.29      0.57 o 
   1   3   2      232.44      230.67      2.26 o 
   2   3   2      195.85      209.40      5.52 o 
   3   3   2        0.10        0.52      0.30 o 
   4   3   2        3.67        2.21      0.47 o 
   5   3   2        7.41        6.28      0.61 o 
   6   3   2       11.30       11.13      0.48 o 
   7   3   2      643.09      656.10      7.28 o 
   8   3   2       91.28       81.68      1.67 o 
   9   3   2        4.11        4.29      0.55 o 
  10   3   2       14.78       10.55      0.51 o 
  11   3   2        5.33        5.34      1.72 o 
  12   3   2        0.20        0.84      1.32 o 
  13   3   2      128.14      134.47      3.97 o 
  14   3   2        0.56        0.26      0.57 o 
  15   3   2        0.31        0.06      0.96 o 
  16   3   2        1.80       -0.13      1.11 o 
 -14   4   2        1.04        1.48      2.09 o 
 -12   4   2       20.27       20.53      3.30 o 
 -11   4   2        4.68        4.64      2.29 o 
 -10   4   2       53.44       66.69      4.51 o 
  -9   4   2       64.38       65.30      3.04 o 
  -8   4   2        1.08        1.14      1.55 o 
  -7   4   2      117.49      117.93      3.14 o 
  -6   4   2        5.41        7.07      0.61 o 
  -5   4   2      149.42      142.36      2.60 o 
  -4   4   2       13.70       15.81      1.12 o 
  -3   4   2       21.52       25.75      0.86 o 
  -2   4   2       85.06       86.24      1.30 o 
  -1   4   2        9.61       12.58      0.71 o 
   0   4   2       81.42       88.77      1.47 o 
   1   4   2       92.43       85.45      1.51 o 
   2   4   2      105.95      114.46      1.50 o 
   3   4   2       69.41       72.41      1.31 o 
   4   4   2        6.88        6.12      0.52 o 
   5   4   2      121.61      134.32      2.29 o 
   6   4   2        7.40        6.08      0.41 o 
   7   4   2        3.79        4.74      0.42 o 
   8   4   2       52.96       51.03      1.25 o 
   9   4   2       53.73       47.87      1.01 o 
  10   4   2       17.64       19.50      1.83 o 
  11   4   2       37.01       41.58      2.47 o 
  12   4   2       40.61       34.10     11.27 o 
  13   4   2        2.13        1.91      1.95 o 
  14   4   2        0.11        0.68      1.45 o 
 -13   5   2        6.37        4.85      3.10 o 
 -11   5   2        5.34        8.41      3.03 o 
 -10   5   2       35.72       37.35      3.33 o 
  -7   5   2        2.10        1.67      0.55 o 
  -6   5   2       31.63       32.37      1.15 o 
  -5   5   2        0.04        0.10      0.33 o 
  -4   5   2       35.26       38.53      1.22 o 
  -3   5   2        1.97        1.77      1.07 o 
  -2   5   2        5.69        6.59      0.68 o 
  -1   5   2       58.94       67.91      2.08 o 
   0   5   2        9.98        9.91      0.87 o 
   1   5   2        0.10        0.01      0.41 o 
   2   5   2        5.24        5.31      0.76 o 
   3   5   2        0.29        1.59      0.66 o 
   4   5   2       35.51       39.91      1.32 o 
   5   5   2        0.35        0.22      0.36 o 
   6   5   2        0.24       -0.16      0.49 o 
   7   5   2        0.09       -0.03      0.36 o 
   8   5   2        8.76       -0.02      1.06 o 
   9   5   2        0.15       -0.13      1.55 o 
  10   5   2        1.97        0.00      1.41 o 
  11   5   2        0.09       -0.07      1.68 o 
  -7   6   2        0.03        0.27      1.48 o 
  -6   6   2        1.76       -0.07      1.35 o 
  -5   6   2        5.46        2.55      1.65 o 
  -4   6   2       56.15       50.18      2.01 o 
  -3   6   2        8.28        6.44      1.54 o 
  -2   6   2        2.53        1.75      1.08 o 
  -1   6   2        1.86        0.36      0.62 o 
   0   6   2        1.11        0.29      0.74 o 
   1   6   2        1.68        0.00      0.87 o 
   2   6   2       78.16       75.92      2.20 o 
   3   6   2       10.07        8.07      1.85 o 
   4   6   2        0.60        0.73      0.69 o 
   5   6   2        0.24       -0.04      0.99 o 
   6   6   2        3.90        0.07      1.41 o 
 -20   1   3        1.18        0.30      0.77 o 
 -19   1   3        7.48        4.69      3.60 o 
 -18   1   3        6.65        3.34      1.59 o 
 -17   1   3       29.18       30.14      2.29 o 
 -16   1   3       12.38       10.82      1.20 o 
 -15   1   3        6.70        7.12      0.54 o 
 -14   1   3       91.65       89.03      1.42 o 
 -13   1   3      122.38      121.19      1.81 o 
 -12   1   3      474.76      461.32      5.23 o 
 -11   1   3      997.62     1007.30     27.48 o 
 -10   1   3      112.14       98.13      1.29 o 
  -9   1   3      353.79      371.51      3.12 o 
  -8   1   3       81.11       78.92      0.85 o 
  -7   1   3      423.25      461.73      3.79 o 
  -6   1   3     1623.36     1854.19     29.70 o 
  -5   1   3      362.13      382.41      2.96 o 
  -4   1   3      201.20      232.26      1.84 o 
  -3   1   3     1289.10     1407.22     28.31 o 
  -2   1   3     1019.47      987.07     16.62 o 
  -1   1   3    16957.16    15927.88    380.51 o 
   0   1   3      192.03      180.81      5.70 o 
   1   1   3      223.17      214.03      2.20 o 
   2   1   3      440.78      509.59      5.38 o 
   3   1   3      203.87      186.07      2.14 o 
   4   1   3     1070.59     1178.18     12.95 o 
   5   1   3      978.89      979.67     10.78 o 
   6   1   3      213.44      199.90      3.16 o 
   7   1   3       17.86        8.68      0.59 o 
   8   1   3      373.06      379.83      6.74 o 
   9   1   3      197.81      172.52      3.20 o 
  10   1   3        7.04        5.81      0.61 o 
  11   1   3      103.20       94.70      2.00 o 
  12   1   3        9.75       11.13      0.74 o 
  13   1   3       62.14       64.43      1.61 o 
  14   1   3        5.38        7.04      0.73 o 
  15   1   3        4.03        4.52      0.65 o 
  16   1   3        6.26        7.32      0.60 o 
  17   1   3       14.47       14.95      1.95 o 
 -18   2   3        0.07        0.13      1.08 o 
 -17   2   3        0.03        0.07      0.54 o 
 -16   2   3       48.19       42.10      3.43 o 
 -15   2   3        0.23        0.82      0.66 o 
 -14   2   3        0.25        0.49      0.44 o 
 -13   2   3       37.44       37.20      1.48 o 
 -12   2   3       56.34       61.19      7.33 o 
 -11   2   3      115.05      109.41      1.96 o 
 -10   2   3       33.80       39.81      0.97 o 
  -9   2   3       17.57       28.06      1.81 o 
  -8   2   3      108.39      145.35      6.42 o 
  -7   2   3      255.09      289.13      4.27 o 
  -6   2   3        2.02        2.15      0.46 o 
  -5   2   3      604.26      681.45      6.50 o 
  -4   2   3       21.76       28.11      0.64 o 
  -3   2   3      833.58      835.97      8.99 o 
  -2   2   3       61.47       52.30      0.98 o 
  -1   2   3       41.01       42.52      1.00 o 
   0   2   3      789.28      735.77      7.97 o 
   1   2   3      200.32      218.24      2.33 o 
   2   2   3      355.15      423.90      4.61 o 
   3   2   3        5.18        6.65      0.43 o 
   4   2   3      531.33      575.65      6.30 o 
   5   2   3        0.13        0.34      0.25 o 
   6   2   3       34.65       42.34      0.91 o 
   7   2   3       12.81       14.23      0.73 o 
   8   2   3       73.65       77.69      1.54 o 
   9   2   3      249.53      259.62      3.30 o 
  10   2   3       64.64       71.07      1.54 o 
  11   2   3       41.16       36.26      1.07 o 
  12   2   3       77.20       80.96      1.88 o 
  13   2   3       27.64       24.37      1.15 o 
  14   2   3       16.21       16.53      0.83 o 
  15   2   3        7.70        6.65      2.76 o 
  16   2   3        2.71        0.50      0.85 o 
  17   2   3        0.64        0.14      0.41 o 
 -18   3   3        5.05        7.67      3.23 o 
 -17   3   3        3.53        3.77      2.69 o 
 -15   3   3        0.06       -0.40      1.41 o 
 -13   3   3       25.22       33.18      3.16 o 
 -12   3   3       77.93       82.98      4.44 o 
 -11   3   3       73.56       78.52      3.09 o 
 -10   3   3      160.54      168.50      4.47 o 
  -9   3   3        5.83        6.96      1.40 o 
  -8   3   3      206.06      204.91      3.75 o 
  -7   3   3        8.37        8.41      0.92 o 
  -6   3   3       16.28       16.63      0.71 o 
  -5   3   3      287.69      300.44      5.44 o 
  -4   3   3      117.36      106.19      1.12 o 
  -3   3   3       69.24       69.73      1.01 o 
  -2   3   3      770.24      820.86      7.52 o 
  -1   3   3       33.02       36.97      0.85 o 
   0   3   3      100.64       89.95      1.27 o 
   1   3   3      248.39      225.14      2.44 o 
   2   3   3       97.29       96.48      1.25 o 
   3   3   3       17.68       22.85      0.74 o 
   4   3   3       42.88       46.49      0.97 o 
   5   3   3       41.57       40.06      0.96 o 
   6   3   3       61.44       59.78      1.24 o 
   7   3   3      426.40      421.34      6.13 o 
   8   3   3       37.61       36.92      1.63 o 
   9   3   3      475.47      486.77      6.88 o 
  10   3   3       66.28       64.07      2.44 o 
  11   3   3        3.60        3.11      0.49 o 
  12   3   3       74.40       69.85      4.97 o 
  13   3   3        0.20        0.83      1.41 o 
  14   3   3        1.84        2.65      1.48 o 
  15   3   3       22.45       28.04      2.26 o 
 -16   4   3        1.83       -1.14      2.15 o 
 -14   4   3       41.69       51.35      4.64 o 
 -11   4   3        4.18        8.21      2.56 o 
 -10   4   3        1.17        2.29      1.88 o 
  -9   4   3        3.02        2.29      1.33 o 
  -8   4   3        7.19        7.58      0.28 o 
  -7   4   3       43.69       42.40      2.49 o 
  -6   4   3      286.70      296.50      5.09 o 
  -5   4   3       46.62       43.59      1.24 o 
  -4   4   3      285.64      306.80     18.05 o 
  -3   4   3       19.20       19.29      0.73 o 
  -2   4   3       15.27       14.18      0.72 o 
  -1   4   3        0.98        0.78      0.37 o 
   0   4   3       17.29       19.29      0.86 o 
   1   4   3        4.03        6.42      0.54 o 
   2   4   3      146.08      147.58      2.20 o 
   3   4   3        9.20        9.85      0.72 o 
   4   4   3        0.10        1.26      0.40 o 
   5   4   3       60.62       65.37      1.29 o 
   6   4   3       43.29       42.04      1.16 o 
   7   4   3       93.53       92.60      1.65 o 
   8   4   3       20.63       22.87      0.80 o 
   9   4   3        0.02        0.33      0.22 o 
  10   4   3        0.69        0.44      1.11 o 
  11   4   3        8.01       10.48      1.73 o 
  12   4   3       25.69       24.87      2.72 o 
  13   4   3        0.10        0.54      1.66 o 
 -12   5   3        8.16        0.00      1.48 o 
 -10   5   3       10.36       11.71      3.16 o 
  -9   5   3       45.26       50.64      3.19 o 
  -8   5   3        8.10       16.35      2.69 o 
  -7   5   3        3.20        2.87      0.93 o 
  -6   5   3        2.09        1.35      0.38 o 
  -5   5   3       26.14       25.60      1.29 o 
  -4   5   3        2.73        3.50      0.92 o 
  -3   5   3        5.79        6.95      0.59 o 
  -2   5   3        6.09        5.11      1.17 o 
  -1   5   3      105.64      110.08      2.10 o 
   0   5   3       50.02       51.37      1.20 o 
   1   5   3        0.88        0.42      0.50 o 
   2   5   3       12.77       13.20      0.84 o 
   3   5   3       13.95       12.46      0.74 o 
   4   5   3        5.41        4.70      0.53 o 
   5   5   3       77.12       74.48      1.42 o 
   6   5   3       19.19       18.11      2.35 o 
   7   5   3        3.84        1.86      0.84 o 
   8   5   3        1.17       -0.04      1.45 o 
   9   5   3        1.87        1.41      3.43 o 
  10   5   3       30.24       35.47      4.31 o 
  -7   6   3        2.62        0.84      1.19 o 
  -6   6   3        1.74        2.29      1.88 o 
  -5   6   3       10.63        9.13      2.86 o 
  -4   6   3        2.91        1.29      0.68 o 
  -3   6   3        1.47        0.58      0.81 o 
  -2   6   3        3.85        4.71      2.22 o 
  -1   6   3        3.25        1.41      1.31 o 
   0   6   3        3.22        1.38      0.90 o 
   1   6   3        0.02       -0.30      0.70 o 
   2   6   3        0.09        0.60      0.63 o 
   3   6   3        7.99        8.27      1.04 o 
   4   6   3       19.28       19.90      1.22 o 
   5   6   3        1.61       -0.13      2.36 o 
 -20   0   4       19.89       27.73      2.89 o 
 -19   0   4        0.38        0.13      0.61 o 
 -18   0   4        5.96        6.35      1.40 o 
 -17   0   4       43.44       41.98      1.46 o 
 -16   0   4       15.08       14.35      1.09 o 
 -15   0   4      103.37      103.07      2.43 o 
 -14   0   4     2431.66     2452.72     65.52 o 
 -13   0   4        6.93        6.92      0.81 o 
 -12   0   4      144.27      150.07      3.14 o 
 -11   0   4       35.76       32.16      1.58 o 
 -10   0   4       52.73       39.94      1.05 o 
  -9   0   4      313.65      345.94      4.30 o 
  -8   0   4     2623.42     3106.20     56.86 o 
  -7   0   4       19.52       15.63      0.81 o 
  -6   0   4     1190.71     1142.33     14.20 o 
  -5   0   4     2117.16     2096.64    159.69 o 
  -4   0   4      718.44      653.71      7.52 o 
  -3   0   4      271.88      211.82      3.20 o 
  -2   0   4     5349.62     5536.69    136.05 o 
  -1   0   4     1993.65     2095.88     34.12 o 
   0   0   4        8.07        2.72      0.74 o 
   1   0   4     3702.00     3912.91     70.98 o 
   2   0   4      187.16      139.48      2.28 o 
   3   0   4       16.71       15.58      0.97 o 
   4   0   4     1419.08     1431.32     23.01 o 
   5   0   4      421.32      391.51      6.85 o 
   6   0   4      742.01      759.24     12.78 o 
   7   0   4        0.25        1.65      0.77 o 
   8   0   4        7.02        3.51      0.71 o 
   9   0   4       20.02       26.04      1.24 o 
  10   0   4       31.97       31.09      1.40 o 
  11   0   4       76.12       83.90      3.11 o 
  12   0   4       16.80       22.40      2.52 o 
  13   0   4        4.13        2.94      1.11 o 
  14   0   4      386.67      367.67      8.14 o 
  15   0   4        0.04       -0.56      0.83 o 
  16   0   4        3.23        1.34      1.02 o 
  17   0   4        0.43        0.06      0.65 o 
 -20   1   4        9.43        9.90      1.42 o 
 -19   1   4        0.05        0.47      0.81 o 
 -18   1   4        8.60        3.23      3.10 o 
 -17   1   4        0.10        0.31      0.24 o 
 -16   1   4       64.55       60.84      1.36 o 
 -15   1   4        9.87        8.48      0.55 o 
 -14   1   4      145.36      155.79      2.71 o 
 -13   1   4      156.81      169.60      2.33 o 
 -12   1   4      125.70      123.53      3.54 o 
 -11   1   4       12.91       17.50      0.47 o 
 -10   1   4        2.53        2.05      0.30 o 
  -9   1   4       67.47       50.19      0.61 o 
  -8   1   4      205.35      232.94      2.09 o 
  -7   1   4     1195.98     1330.31     19.40 o 
  -6   1   4      398.66      480.44      3.99 o 
  -5   1   4       93.70       94.58      1.00 o 
  -4   1   4       27.85       31.25      1.18 o 
  -3   1   4      498.78      454.53      4.83 o 
  -2   1   4      281.38      284.08      2.79 o 
  -1   1   4     3814.21     4207.76     54.78 o 
   0   1   4     3498.42     4169.92     54.61 o 
   1   1   4     3215.45     3737.24     48.52 o 
   2   1   4       41.89       44.65      0.88 o 
   3   1   4        2.46        1.49      0.39 o 
   4   1   4        2.70        4.92      0.63 o 
   5   1   4      724.88      753.62      9.51 o 
   6   1   4      598.44      654.30      7.54 o 
   7   1   4      351.84      352.47      4.53 o 
   8   1   4       27.62       27.49      0.90 o 
   9   1   4       45.72       44.24      1.17 o 
  10   1   4        0.65       -0.20      0.37 o 
  11   1   4       12.76       12.70      0.88 o 
  12   1   4       85.00       72.10      1.63 o 
  13   1   4        0.07        0.20      0.41 o 
  14   1   4        1.62        1.69      0.53 o 
  15   1   4        0.09        0.55      0.48 o 
  16   1   4        0.02        0.30      0.46 o 
  17   1   4        7.34        9.31      1.11 o 
 -18   2   4        6.19        2.89      2.69 o 
 -17   2   4       29.76       30.94      1.74 o 
 -16   2   4       19.93       21.22      1.20 o 
 -15   2   4      145.28      145.18      4.88 o 
 -14   2   4       10.76       11.24      0.76 o 
 -13   2   4       37.68       39.59      1.31 o 
 -12   2   4        0.34        0.50      0.42 o 
 -11   2   4       22.26       21.10      1.88 o 
 -10   2   4       19.69       23.30      1.34 o 
  -9   2   4        8.29        5.23      0.65 o 
  -8   2   4      108.55      123.27      1.37 o 
  -7   2   4      103.13      103.17      1.95 o 
  -6   2   4       73.10       63.75      0.84 o 
  -5   2   4     1570.64     1642.46     36.36 o 
  -4   2   4     3884.86     4447.29     54.33 o 
  -3   2   4      822.24      829.31      9.48 o 
  -2   2   4       83.28       77.27      1.40 o 
  -1   2   4       56.23       61.51      0.94 o 
   0   2   4      283.22      293.62      2.95 o 
   1   2   4        8.32       13.59      0.71 o 
   2   2   4     1436.96     1325.40     15.75 o 
   3   2   4      236.46      260.01      3.14 o 
   4   2   4      785.91      774.44      9.10 o 
   5   2   4       26.19       25.20      0.84 o 
   6   2   4       67.91       66.68      1.45 o 
   7   2   4      278.38      266.71      3.36 o 
   8   2   4        6.86        6.31      0.81 o 
   9   2   4      144.07      162.75      2.67 o 
  10   2   4      170.09      160.12      2.68 o 
  11   2   4       68.56       73.18      1.42 o 
  12   2   4        7.94        7.04      0.65 o 
  13   2   4       23.54       24.45      0.85 o 
  14   2   4        0.01       -0.31      0.31 o 
  15   2   4        0.80        0.37      1.06 o 
  16   2   4        0.46        0.24      0.85 o 
 -18   3   4        2.73        1.40      1.31 o 
 -17   3   4        6.83        7.00      2.42 o 
 -16   3   4       11.88       11.10      2.56 o 
 -14   3   4       37.75       32.84      3.30 o 
 -12   3   4        9.73        9.35      2.42 o 
 -11   3   4      107.77      107.41      3.76 o 
 -10   3   4        2.81        1.87      1.17 o 
  -9   3   4       16.01       14.36      1.11 o 
  -8   3   4      298.41      314.40     12.21 o 
  -7   3   4       28.13       34.44      1.16 o 
  -6   3   4       10.59       11.10      0.55 o 
  -5   3   4      181.44      195.03      2.28 o 
  -4   3   4        0.77        0.26      0.24 o 
  -3   3   4      422.64      439.51      4.68 o 
  -2   3   4      180.27      193.29      2.71 o 
  -1   3   4        0.95        0.25      0.44 o 
   0   3   4       37.92       31.53      1.03 o 
   1   3   4        5.06        4.77      0.68 o 
   2   3   4        9.88        9.28      0.78 o 
   3   3   4        0.67        0.61      0.43 o 
   4   3   4       27.50       26.90      1.22 o 
   5   3   4       11.83       11.91      0.56 o 
   6   3   4       17.87       19.87      0.74 o 
   7   3   4        3.16        1.44      0.56 o 
   8   3   4       50.68       49.87      1.74 o 
   9   3   4       63.91       57.65      1.19 o 
  10   3   4        3.03        4.25      0.47 o 
  11   3   4       18.56       18.81      1.08 o 
  12   3   4        3.43        3.64      1.52 o 
  13   3   4        1.51        2.24      1.46 o 
  14   3   4       43.26       46.64      2.67 o 
  15   3   4        0.84        0.09      1.22 o 
 -16   4   4       17.66       17.57      3.30 o 
 -15   4   4        8.51       11.10      2.83 o 
 -13   4   4       27.04       23.69      3.57 o 
 -12   4   4        8.33       10.16      2.49 o 
 -11   4   4       43.75       45.86      2.77 o 
 -10   4   4       15.94       16.96      2.62 o 
  -9   4   4        3.19        3.15      1.14 o 
  -8   4   4       77.56       79.54      2.20 o 
  -7   4   4      129.85      128.85     12.28 o 
  -6   4   4      149.43      164.57      3.47 o 
  -5   4   4       73.91       74.48      1.82 o 
  -4   4   4      331.23      367.55      4.05 o 
  -3   4   4       18.03       18.02      0.83 o 
  -2   4   4        2.84        4.03      0.59 o 
  -1   4   4        9.47       11.27      0.67 o 
   0   4   4       20.09       24.13      0.82 o 
   1   4   4        0.24        0.25      0.38 o 
   2   4   4       58.60       53.07      1.55 o 
   3   4   4       42.96       41.40      1.08 o 
   4   4   4       39.47       37.27      1.06 o 
   5   4   4        3.84        3.60      0.55 o 
   6   4   4      154.73      158.37      2.43 o 
   7   4   4        1.23        1.12      0.39 o 
   8   4   4        7.89        7.42      0.58 o 
   9   4   4       20.81       19.55      1.31 o 
  10   4   4        6.52        5.52      1.03 o 
  11   4   4       30.13       27.47      2.50 o 
  12   4   4       48.81       61.30      3.50 o 
  13   4   4        6.13        5.87      1.76 o 
 -11   5   4       11.19       28.74      4.17 o 
  -9   5   4       61.41       66.63      5.05 o 
  -8   5   4        0.02       -0.12      1.00 o 
  -7   5   4       15.30       14.32      0.95 o 
  -6   5   4       39.15       41.11      1.62 o 
  -5   5   4       56.11       56.63      2.04 o 
  -4   5   4        1.52        1.56      0.43 o 
  -3   5   4       25.00       28.45      0.95 o 
  -2   5   4        0.79        1.23      0.57 o 
  -1   5   4        2.69        2.16      0.66 o 
   0   5   4        0.16        0.41      0.49 o 
   1   5   4       93.19      103.16      1.79 o 
   2   5   4        0.27        0.19      0.37 o 
   3   5   4        5.82        5.00      0.72 o 
   4   5   4       54.33       63.45      1.33 o 
   5   5   4       10.15       11.55      0.70 o 
   6   5   4        0.55        0.73      0.51 o 
   7   5   4        0.32        0.80      0.43 o 
   8   5   4        1.14        0.50      1.34 o 
   9   5   4       14.49       18.01      3.42 o 
  10   5   4       16.75       18.89      3.61 o 
  -7   6   4        1.76        0.13      2.29 o 
  -6   6   4        0.04        0.40      1.05 o 
  -5   6   4        4.56        2.45      1.03 o 
  -4   6   4        1.86        1.61      1.04 o 
  -3   6   4       20.13       20.16      1.59 o 
  -2   6   4        0.35        0.56      0.87 o 
  -1   6   4        2.28        0.24      0.63 o 
   0   6   4        3.61        2.64      0.87 o 
   1   6   4        0.04       -0.15      0.59 o 
   2   6   4        0.74       -0.06      0.54 o 
   3   6   4      103.64       98.66      4.36 o 
   4   6   4        8.14        8.02      1.04 o 
 -20   1   5        0.61        0.44      0.53 o 
 -19   1   5       22.21       21.61     10.43 o 
 -18   1   5       30.04       30.24      1.87 o 
 -17   1   5       91.92       92.94      2.02 o 
 -16   1   5       44.01       43.01      1.09 o 
 -15   1   5        0.71        0.92      0.41 o 
 -14   1   5       35.05       36.18      1.07 o 
 -13   1   5       45.11       46.32      1.05 o 
 -12   1   5      124.03      130.12      3.08 o 
 -11   1   5      276.52      294.08      5.33 o 
 -10   1   5      282.19      269.49      4.06 o 
  -9   1   5      732.03      760.09      7.57 o 
  -8   1   5      176.01      139.90      1.37 o 
  -7   1   5     2062.72     2525.56     31.05 o 
  -6   1   5        0.57        0.23      0.20 o 
  -5   1   5        0.59        0.43      0.32 o 
  -4   1   5      294.81      273.97      3.13 o 
  -3   1   5      675.17      631.89      5.88 o 
  -2   1   5      532.70      410.87      4.54 o 
  -1   1   5       23.04       17.12      1.31 o 
   0   1   5      995.14     1029.52     11.26 o 
   1   1   5     3001.04     3661.24     47.66 o 
   2   1   5      258.02      215.77      2.79 o 
   3   1   5      505.13      508.76      5.48 o 
   4   1   5        0.05        0.08      0.40 o 
   5   1   5        5.36        9.19      0.75 o 
   6   1   5      334.29      368.08      4.69 o 
   7   1   5      833.05      777.65      9.60 o 
   8   1   5        2.22        2.80      0.99 o 
   9   1   5       67.29       70.14      1.96 o 
  10   1   5        2.92        3.50      0.86 o 
  11   1   5       42.03       31.50      1.33 o 
  12   1   5       53.43       49.37      1.75 o 
  13   1   5        1.45        2.62      0.90 o 
  14   1   5        2.45        2.48      0.88 o 
  15   1   5        0.26        0.22      0.50 o 
  16   1   5        4.09        4.85      0.67 o 
 -19   2   5        2.26        1.85      1.75 o 
 -18   2   5        1.07        0.17      0.70 o 
 -17   2   5       10.75       10.13      0.90 o 
 -16   2   5       12.90       13.52      0.97 o 
 -15   2   5        6.81        2.14      1.73 o 
 -14   2   5       10.38        7.94      2.22 o 
 -13   2   5        1.73        1.53      1.00 o 
 -12   2   5       23.53       15.47      1.12 o 
 -11   2   5        5.29        8.25      1.26 o 
 -10   2   5       62.59       62.54      1.56 o 
  -9   2   5       94.74      102.11      1.88 o 
  -8   2   5      206.63      216.81      1.97 o 
  -7   2   5      320.28      336.09      2.93 o 
  -6   2   5      135.94      128.49      1.36 o 
  -5   2   5       11.49       18.23      0.68 o 
  -4   2   5      807.45      767.71      9.33 o 
  -3   2   5      352.25      347.99      3.80 o 
  -2   2   5      773.57      822.97      8.99 o 
  -1   2   5      135.23      131.46      1.68 o 
   0   2   5       27.45       35.83      0.81 o 
   1   2   5      905.06     1017.51     12.18 o 
   2   2   5       69.43       73.27      1.36 o 
   3   2   5       51.06       76.08      1.29 o 
   4   2   5      234.27      250.35      3.33 o 
   5   2   5        8.19       10.01      0.72 o 
   6   2   5      143.80      161.85      2.41 o 
   7   2   5      225.79      232.54      3.29 o 
   8   2   5       90.43       95.38      2.15 o 
   9   2   5       18.95       21.40      0.93 o 
  10   2   5        1.05        0.88      0.47 o 
  11   2   5      103.28      111.02      2.43 o 
  12   2   5        3.56        3.40      0.77 o 
  13   2   5        3.43        3.44      0.55 o 
  14   2   5        0.51        0.20      0.33 o 
  15   2   5        0.16        0.55      1.12 o 
 -16   3   5        0.04        0.54      1.62 o 
 -14   3   5        0.43       -0.20      1.35 o 
 -12   3   5       13.50       10.90      2.42 o 
 -11   3   5      116.37      139.27      3.37 o 
 -10   3   5       72.72       75.17      2.97 o 
  -9   3   5      170.86      183.88      3.17 o 
  -8   3   5      121.19      129.16      5.06 o 
  -7   3   5      145.04      158.20      2.62 o 
  -6   3   5      675.02      638.19     10.36 o 
  -5   3   5      128.09      130.60      1.94 o 
  -4   3   5      194.51      203.77      3.00 o 
  -3   3   5      307.50      328.43      4.06 o 
  -2   3   5        1.21        0.16      0.43 o 
  -1   3   5      898.90      924.44     11.02 o 
   0   3   5      100.29       95.87      1.75 o 
   1   3   5       20.17       18.33      1.26 o 
   2   3   5        1.57        1.74      0.58 o 
   3   3   5       44.37       38.05      0.97 o 
   4   3   5        2.34        2.11      0.53 o 
   5   3   5       13.60       13.67      1.09 o 
   6   3   5       23.06       28.08      1.20 o 
   7   3   5        0.30        0.33      0.41 o 
   8   3   5      121.48      131.97      4.28 o 
   9   3   5        0.06        0.46      0.39 o 
  10   3   5        1.00        0.77      0.37 o 
  11   3   5      127.44      108.22      7.35 o 
  12   3   5        0.57        1.89      1.24 o 
  13   3   5       11.72       13.59      2.09 o 
  14   3   5       11.09       14.01      2.19 o 
 -15   4   5        0.48        3.44      1.85 o 
 -14   4   5       12.61       14.07      3.57 o 
 -13   4   5       12.55       18.51      3.43 o 
 -12   4   5       34.60       36.48      3.97 o 
 -10   4   5       64.82       71.97      4.24 o 
  -9   4   5      127.13      120.63      4.90 o 
  -8   4   5       10.07       11.81      0.75 o 
  -7   4   5        0.02        1.61      1.89 o 
  -6   4   5       42.80       39.37      0.91 o 
  -5   4   5       12.29       12.81      0.55 o 
  -4   4   5        2.27        1.68      0.48 o 
  -3   4   5       21.59       22.17      0.81 o 
  -2   4   5      226.34      234.55      2.85 o 
  -1   4   5       12.72       15.95      0.84 o 
   0   4   5       20.85       20.86      0.90 o 
   1   4   5       47.16       48.27      1.34 o 
   2   4   5        0.40        0.33      0.41 o 
   3   4   5       16.38       15.26      0.82 o 
   4   4   5       77.85       84.25      1.99 o 
   5   4   5        0.39        0.12      0.40 o 
   6   4   5        9.51       12.30      0.85 o 
   7   4   5        0.49        0.70      0.50 o 
   8   4   5        9.41        8.42      0.86 o 
   9   4   5        0.37        0.64      0.36 o 
  10   4   5       32.21       33.98      1.78 o 
  11   4   5        0.07        1.35      1.40 o 
  12   4   5       18.57       21.37      2.90 o 
 -13   5   5        0.34       -0.57      1.45 o 
 -12   5   5        3.77        2.83      1.77 o 
 -11   5   5       15.31       22.68      3.57 o 
  -9   5   5        0.05       40.92      6.86 o 
  -8   5   5        0.00       -0.43      1.17 o 
  -7   5   5        4.15        4.23      0.80 o 
  -6   5   5       11.62       13.19      1.03 o 
  -5   5   5       51.13       53.03      3.82 o 
  -4   5   5       74.54       76.59      1.97 o 
  -3   5   5       13.66       13.23      1.68 o 
  -2   5   5        0.22       -0.15      0.32 o 
  -1   5   5        1.77        2.25      0.54 o 
   0   5   5       20.36       21.58      1.05 o 
   1   5   5      111.76      108.54      1.86 o 
   2   5   5        2.19        2.22      0.52 o 
   3   5   5        1.13        1.06      0.61 o 
   4   5   5       47.22       44.12      1.26 o 
   5   5   5        7.05        8.97      0.99 o 
   6   5   5        5.36        4.20      0.69 o 
   7   5   5       30.86       26.53      1.69 o 
   8   5   5        0.04       -0.44      2.09 o 
   9   5   5        0.79        1.40      1.81 o 
  -7   6   5        1.73       -0.18      1.13 o 
  -6   6   5        6.84        9.10      1.87 o 
  -5   6   5        0.44        0.25      0.84 o 
  -4   6   5       11.90        0.07      1.44 o 
  -3   6   5        0.06       -0.12      0.77 o 
  -2   6   5       11.35       -0.07      0.98 o 
  -1   6   5        4.83        2.17      1.04 o 
   0   6   5        9.53       10.16      2.42 o 
   1   6   5        0.01        0.00      0.43 o 
   2   6   5        4.32        6.28      1.03 o 
   3   6   5        0.44       -0.08      0.55 o 
 -19   0   6        7.21        6.58      0.95 o 
 -18   0   6        0.18        0.24      0.71 o 
 -17   0   6       14.58       17.70      2.09 o 
 -16   0   6        0.06        0.56      0.78 o 
 -15   0   6      146.30      140.59      8.38 o 
 -14   0   6      166.15      178.64      4.40 o 
 -13   0   6      595.78      644.70      9.52 o 
 -12   0   6      530.81      562.55      7.79 o 
 -11   0   6       65.89       55.81      1.81 o 
 -10   0   6      888.89      921.49     15.31 o 
  -9   0   6      407.13      444.30      9.77 o 
  -8   0   6      137.69      116.32      1.90 o 
  -7   0   6     2795.65     3095.44     46.20 o 
  -6   0   6      720.06      707.34      8.99 o 
  -5   0   6       91.49       68.31      1.38 o 
  -4   0   6     1161.08     1177.05     18.84 o 
  -3   0   6      851.99      799.87     12.29 o 
  -2   0   6      838.83      816.82     12.73 o 
  -1   0   6     5644.32     6486.03    133.10 o 
   0   0   6     1003.62      924.00     14.77 o 
   1   0   6      131.41      114.14      2.28 o 
   2   0   6      826.05      768.46     12.40 o 
   3   0   6      520.77      538.43      8.38 o 
   4   0   6      241.30      173.55      3.71 o 
   5   0   6     1849.39     1879.29     34.86 o 
   6   0   6      143.99      146.22      3.67 o 
   7   0   6      103.16      107.18      2.66 o 
   8   0   6        5.32        6.99      1.07 o 
   9   0   6        0.17        0.98      0.76 o 
  10   0   6       39.15       38.23      1.99 o 
  11   0   6        1.94        4.85      1.17 o 
  12   0   6       10.54       11.35      1.26 o 
  13   0   6        2.88        4.11      1.06 o 
  14   0   6        0.00        0.12      1.10 o 
  15   0   6        6.29        5.00      1.45 o 
  16   0   6        6.54        5.16      1.20 o 
 -20   1   6        4.70        3.46      1.05 o 
 -19   1   6        0.20        0.13      0.50 o 
 -18   1   6       18.59       16.98      1.57 o 
 -17   1   6       55.96       51.36      1.42 o 
 -16   1   6       64.27       56.39      2.53 o 
 -15   1   6      223.22      230.90      3.81 o 
 -14   1   6      137.29      135.48      1.87 o 
 -13   1   6      112.90      112.96      1.60 o 
 -12   1   6        6.78        5.52      0.39 o 
 -11   1   6       20.15       19.66      0.61 o 
 -10   1   6        0.28        0.42      0.30 o 
  -9   1   6      357.24      399.39      3.82 o 
  -8   1   6       90.06       98.93      1.11 o 
  -7   1   6      159.12      212.39      2.32 o 
  -6   1   6       45.70       58.35      0.96 o 
  -5   1   6      434.32      380.96     17.24 o 
  -4   1   6        8.71        8.69      0.59 o 
  -3   1   6       10.93        8.13      0.48 o 
  -2   1   6      186.97      176.62      2.07 o 
  -1   1   6        0.37       -0.02      0.27 o 
   0   1   6      187.78      201.22      2.69 o 
   1   1   6      141.35      171.89      2.43 o 
   2   1   6       28.89       24.70      0.99 o 
   3   1   6      216.28      261.46      3.28 o 
   4   1   6      181.33      181.43      2.70 o 
   5   1   6       49.03       52.86      1.26 o 
   6   1   6       11.47        6.40      1.01 o 
   7   1   6      214.50      208.20      3.40 o 
   8   1   6      219.38      230.18      4.26 o 
   9   1   6       56.72       58.41      1.61 o 
  10   1   6        0.00        0.21      0.45 o 
  11   1   6        8.63       10.01      0.87 o 
  12   1   6       17.86       19.18      1.02 o 
  13   1   6       30.02       29.22      1.16 o 
  14   1   6        0.53        1.21      0.66 o 
  15   1   6        3.55        2.60      1.00 o 
 -19   2   6       15.63       16.11      1.60 o 
 -18   2   6        0.47        1.37      1.22 o 
 -17   2   6       25.10       22.41      3.50 o 
 -16   2   6       27.27       33.14      2.36 o 
 -15   2   6       46.18       47.76      5.32 o 
 -14   2   6       92.06      106.54      5.32 o 
 -13   2   6      109.29      111.02      2.75 o 
 -12   2   6      127.33      138.83      3.63 o 
 -11   2   6       94.35       87.94      3.28 o 
 -10   2   6       60.83       63.18      0.91 o 
  -9   2   6       56.52       68.48      0.89 o 
  -8   2   6        4.80        6.88      0.40 o 
  -7   2   6      230.12      216.66      2.09 o 
  -6   2   6       70.20       76.34      1.18 o 
  -5   2   6       87.03       69.65      1.55 o 
  -4   2   6      860.47      911.84      9.18 o 
  -3   2   6       15.10       14.97      0.76 o 
  -2   2   6     1711.47     1799.91     22.37 o 
  -1   2   6      281.05      309.79      3.54 o 
   0   2   6      772.46      805.25      9.34 o 
   1   2   6      193.27      171.97      2.74 o 
   2   2   6        3.85        5.46      0.62 o 
   3   2   6      149.45      158.58      2.35 o 
   4   2   6      374.66      371.26      4.74 o 
   5   2   6        0.25        0.30      0.49 o 
   6   2   6      332.82      325.55      4.23 o 
   7   2   6       63.72       57.93      1.58 o 
   8   2   6      570.97      556.22      7.68 o 
   9   2   6       33.22       29.82      1.23 o 
  10   2   6        3.32        1.86      0.60 o 
  11   2   6      113.52      111.83      2.73 o 
  12   2   6       37.28       36.96      1.77 o 
  13   2   6        0.95        0.31      0.46 o 
  14   2   6       43.45       48.85      2.21 o 
  15   2   6        7.99        7.10      2.47 o 
 -17   3   6       23.51       19.45      2.69 o 
 -16   3   6        1.72        1.62      2.29 o 
 -15   3   6       51.63       53.57      4.78 o 
 -14   3   6        4.05        3.38      1.10 o 
 -12   3   6       11.30        9.12      1.56 o 
 -11   3   6       12.31       76.81      4.23 o 
 -10   3   6        4.24        1.46      1.03 o 
  -9   3   6        0.00       -0.01      0.23 o 
  -8   3   6       17.29       13.20      0.64 o 
  -7   3   6      668.51      642.07      6.22 o 
  -6   3   6      102.75      102.85      1.83 o 
  -5   3   6      122.27      119.66      2.47 o 
  -4   3   6       18.29       18.08      0.82 o 
  -3   3   6       13.25       13.74      0.92 o 
  -2   3   6        2.84        2.58      0.64 o 
  -1   3   6      372.10      392.09      4.93 o 
   0   3   6       27.65       30.44      1.07 o 
   1   3   6        5.85        5.95      0.71 o 
   2   3   6        1.62        2.06      0.63 o 
   3   3   6       10.17       16.95      0.76 o 
   4   3   6        0.11        0.67      0.64 o 
   5   3   6        5.06        4.64      0.67 o 
   6   3   6       37.73       37.97      1.39 o 
   7   3   6       16.12       19.61      1.16 o 
   8   3   6       41.92       44.58      1.32 o 
   9   3   6        1.33        2.17      0.77 o 
  10   3   6       81.19       70.59      4.21 o 
  11   3   6        9.42       12.08      0.84 o 
  12   3   6        6.04        6.58      1.73 o 
  13   3   6        2.40        1.15      1.24 o 
 -14   4   6       16.94       25.51      3.90 o 
 -13   4   6       14.91       19.79      3.63 o 
 -12   4   6       42.79       47.34      3.19 o 
 -11   4   6        6.75        8.83      1.76 o 
 -10   4   6        0.00        0.00      0.84 o 
  -9   4   6       32.43       34.88      9.54 o 
  -8   4   6        0.77        1.42      0.33 o 
  -7   4   6        2.83        2.81      0.48 o 
  -6   4   6      267.22      269.54      5.75 o 
  -5   4   6       44.65       44.08      1.78 o 
  -4   4   6       17.13       17.86      1.01 o 
  -3   4   6      196.45      206.33      3.18 o 
  -2   4   6      114.29      125.23      1.97 o 
  -1   4   6       26.53       24.02      1.03 o 
   0   4   6       16.37       18.67      1.00 o 
   1   4   6       18.73       20.76      1.12 o 
   2   4   6        0.02        0.44      0.48 o 
   3   4   6        1.71        1.43      0.60 o 
   4   4   6       58.94       56.34      1.72 o 
   5   4   6       23.52       24.00      1.12 o 
   6   4   6        2.67        3.15      0.83 o 
   7   4   6        5.97        5.97      0.67 o 
   8   4   6        0.98        2.03      0.71 o 
   9   4   6       27.09       27.90      1.23 o 
  10   4   6        2.02        1.30      0.79 o 
  11   4   6        4.97        4.99      2.53 o 
 -12   5   6        6.82        7.03      2.04 o 
 -11   5   6        1.72        2.15      1.78 o 
 -10   5   6        4.14        4.16      1.52 o 
  -9   5   6        0.05        0.38      1.07 o 
  -8   5   6        0.25        0.34      1.02 o 
  -7   5   6        6.21        7.18      1.14 o 
  -6   5   6       29.94       32.67      2.11 o 
  -5   5   6        4.48        3.40      0.84 o 
  -4   5   6        4.66        4.14      0.57 o 
  -3   5   6        0.27       -0.04      0.36 o 
  -2   5   6       15.16       17.83      1.00 o 
  -1   5   6        4.53        2.66      0.58 o 
   0   5   6        0.34        0.57      0.54 o 
   1   5   6        1.63        1.01      0.48 o 
   2   5   6       22.39       21.80      0.91 o 
   3   5   6        0.02       -0.11      0.46 o 
   4   5   6        6.99        6.34      0.85 o 
   5   5   6        0.46       -0.30      0.44 o 
   6   5   6        3.63        3.17      0.64 o 
   7   5   6        2.92        3.34      1.12 o 
   8   5   6        0.83        0.27      1.51 o 
  -6   6   6        1.00       -0.20      2.22 o 
  -5   6   6        0.52        0.06      0.71 o 
  -4   6   6        0.01       -0.38      0.58 o 
  -3   6   6        3.31        0.96      0.76 o 
  -2   6   6        1.64        0.10      0.65 o 
  -1   6   6        0.19       -0.31      0.75 o 
   0   6   6        2.32        0.95      0.84 o 
   1   6   6        2.06        3.19      0.77 o 
 -20   1   7       15.64       16.54      3.17 o 
 -19   1   7        1.83        1.96      0.76 o 
 -18   1   7        0.95        0.97      0.64 o 
 -17   1   7       49.55       52.72      3.68 o 
 -16   1   7       68.17       71.04      4.27 o 
 -15   1   7      279.16      287.64      8.87 o 
 -14   1   7        9.71        6.45      0.56 o 
 -13   1   7       29.53       32.06      0.80 o 
 -12   1   7       11.52        9.75      0.90 o 
 -11   1   7      115.23      108.05      1.46 o 
 -10   1   7      458.21      481.59      4.86 o 
  -9   1   7      240.40      237.94      2.28 o 
  -8   1   7      436.87      430.65      5.02 o 
  -7   1   7      175.43      156.14      1.78 o 
  -6   1   7      904.70      924.70      9.51 o 
  -5   1   7      164.83      170.75      2.02 o 
  -4   1   7        3.87        8.38      0.58 o 
  -3   1   7      644.14      664.36      7.39 o 
  -2   1   7     1108.62     1104.63     12.66 o 
  -1   1   7      436.16      426.16      4.79 o 
   0   1   7       39.38       21.78      0.90 o 
   1   1   7      301.78      226.08      2.86 o 
   2   1   7      279.36      304.59      3.91 o 
   3   1   7      636.76      662.72      8.00 o 
   4   1   7        9.82       10.07      0.89 o 
   5   1   7       33.27       33.52      1.23 o 
   6   1   7      191.92      169.46      2.80 o 
   7   1   7        1.12        0.82      0.63 o 
   8   1   7      260.74      281.51      4.82 o 
   9   1   7       95.94       97.55      2.35 o 
  10   1   7        2.00        2.54      0.92 o 
  11   1   7       11.62       13.56      1.19 o 
  12   1   7        1.14        0.66      0.76 o 
  13   1   7       37.66       32.94      1.81 o 
  14   1   7       17.69       22.05      1.52 o 
  15   1   7        1.31        1.09      0.82 o 
 -19   2   7       15.87       15.68      1.83 o 
 -18   2   7        8.12       26.71     15.48 o 
 -17   2   7        6.87        7.54      2.29 o 
 -16   2   7       14.97       30.63      8.02 o 
 -15   2   7        0.20       -0.89      1.48 o 
 -14   2   7       28.19       38.85      8.24 o 
 -13   2   7       61.50       58.41      3.11 o 
 -12   2   7        4.38        3.31      0.49 o 
 -11   2   7        8.86        8.65      0.96 o 
 -10   2   7      122.45       98.19      1.26 o 
  -9   2   7       10.05       10.78      0.42 o 
  -8   2   7       26.85       21.51      1.29 o 
  -7   2   7       92.81      100.64      1.24 o 
  -6   2   7        1.94        1.66      0.72 o 
  -5   2   7       56.69       48.81      1.30 o 
  -4   2   7       20.09       18.78      0.77 o 
  -3   2   7       57.73       58.61      1.43 o 
  -2   2   7      781.64      801.53      8.74 o 
  -1   2   7       95.89      100.51      1.99 o 
   0   2   7      116.06      118.47      2.18 o 
   1   2   7       11.80       13.80      0.89 o 
   2   2   7       21.57       21.45      1.48 o 
   3   2   7       10.27       12.90      0.94 o 
   4   2   7       74.84       82.45      1.92 o 
   5   2   7        2.40        2.45      0.62 o 
   6   2   7       11.88        9.72      0.94 o 
   7   2   7       40.29       43.74      1.46 o 
   8   2   7       95.69       92.53      2.09 o 
   9   2   7        8.35        8.73      0.98 o 
  10   2   7        8.70        7.99      0.94 o 
  11   2   7       22.85       23.51      1.28 o 
  12   2   7        5.19        5.73      0.77 o 
  13   2   7        5.96        9.22      0.91 o 
  14   2   7        0.01       -0.04      0.43 o 
 -17   3   7       17.81       25.32      2.15 o 
 -16   3   7       46.14       52.15      3.02 o 
 -15   3   7       26.59       30.38      2.03 o 
 -14   3   7        0.29       -0.13      0.68 o 
 -13   3   7        0.13       -0.41      0.85 o 
 -12   3   7       47.28       45.27      2.10 o 
 -11   3   7        0.04       -0.01      0.54 o 
 -10   3   7        1.49        0.61      0.28 o 
  -9   3   7      213.21      239.21      4.27 o 
  -8   3   7        3.19        2.37      0.34 o 
  -7   3   7      280.30      301.07      3.34 o 
  -6   3   7       40.52       41.87      1.16 o 
  -5   3   7     1193.90     1255.44     18.94 o 
  -4   3   7      134.89      138.09      2.43 o 
  -3   3   7      125.55      134.22      2.23 o 
  -2   3   7       55.04       57.32      1.72 o 
  -1   3   7       54.64       61.61      1.41 o 
   0   3   7       65.53       74.97      1.83 o 
   1   3   7      507.53      483.62      5.82 o 
   2   3   7       32.45       34.91      1.08 o 
   3   3   7        0.18        0.17      0.44 o 
   4   3   7        1.90        2.01      0.60 o 
   5   3   7       47.23       44.41      1.62 o 
   6   3   7        1.77        2.02      0.80 o 
   7   3   7        3.70        2.66      0.70 o 
   8   3   7       29.93       28.95      1.70 o 
   9   3   7        9.90       11.36      0.92 o 
  10   3   7       14.84       17.11      1.03 o 
  11   3   7        2.80        1.46      0.52 o 
  12   3   7       26.78       29.26      3.59 o 
 -16   4   7        7.55        6.23      1.86 o 
 -15   4   7        5.46        6.12      2.49 o 
 -14   4   7        1.07       -0.30      1.13 o 
 -13   4   7        2.68        4.75      3.50 o 
 -12   4   7       11.08       15.30      2.30 o 
 -11   4   7       25.76       23.41      1.84 o 
 -10   4   7       23.88       19.81      1.53 o 
  -9   4   7       65.49       63.04      2.67 o 
  -8   4   7        3.81        4.59      0.66 o 
  -7   4   7      104.27      102.52      2.48 o 
  -6   4   7       17.49       17.27      0.74 o 
  -5   4   7       39.81       40.82      1.17 o 
  -4   4   7        5.43        3.80      0.83 o 
  -3   4   7       10.36       10.15      0.85 o 
  -2   4   7      111.89      112.96      2.33 o 
  -1   4   7        0.13        0.37      0.67 o 
   0   4   7      116.19      121.64      2.33 o 
   1   4   7        0.77        0.93      0.67 o 
   2   4   7        0.09        0.61      0.55 o 
   3   4   7        0.05        0.66      0.69 o 
   4   4   7        5.86        8.94      1.15 o 
   5   4   7       10.58       14.29      1.18 o 
   6   4   7       29.81       33.94      1.58 o 
   7   4   7       18.67       19.88      1.79 o 
   8   4   7        5.75        6.43      0.80 o 
   9   4   7        8.84        9.86      0.96 o 
  10   4   7        5.66        5.62      1.19 o 
 -12   5   7        0.75        2.60      2.26 o 
 -11   5   7        5.68        2.51      1.65 o 
 -10   5   7       45.89       49.31      2.57 o 
  -9   5   7       31.44       36.19      2.23 o 
  -8   5   7       34.29       29.78      2.10 o 
  -7   5   7        4.76        4.75      0.71 o 
  -6   5   7       13.82       14.22      0.84 o 
  -5   5   7        0.71        0.68      0.47 o 
  -4   5   7        2.30        2.14      0.48 o 
  -3   5   7       44.40       49.35      1.53 o 
  -2   5   7        0.25       -0.02      0.46 o 
  -1   5   7       13.96       11.32      1.17 o 
   0   5   7        2.97        4.55      0.66 o 
   1   5   7        0.04       -0.12      0.45 o 
   2   5   7       36.36       32.42      1.42 o 
   3   5   7        1.20        0.96      0.92 o 
   4   5   7        0.06       -0.06      0.68 o 
   5   5   7       25.59       22.51      1.40 o 
   6   5   7        0.20        1.05      0.71 o 
   7   5   7        1.69       -0.03      1.90 o 
 -20   0   8       30.73       28.43      1.31 o 
 -19   0   8       24.50       26.01      1.23 o 
 -18   0   8        4.33        3.61      0.88 o 
 -17   0   8        6.17        7.42      0.92 o 
 -16   0   8       91.82       89.89      2.68 o 
 -15   0   8      292.96      308.72      7.61 o 
 -14   0   8       41.68       39.42      1.60 o 
 -13   0   8      312.66      315.39     25.61 o 
 -12   0   8       33.75       33.01      1.95 o 
 -11   0   8       92.83       89.14      2.33 o 
 -10   0   8      786.21      787.06     10.82 o 
  -9   0   8        0.71        0.17      0.45 o 
  -8   0   8     1424.80     1472.92     20.79 o 
  -7   0   8       66.90       62.88      1.50 o 
  -6   0   8       26.37       34.41      1.12 o 
  -5   0   8      464.24      405.30      6.38 o 
  -4   0   8      555.33      505.07      9.59 o 
  -3   0   8        1.12        0.51      0.55 o 
  -2   0   8      144.46      111.00      2.76 o 
  -1   0   8      164.84      159.20      4.40 o 
   0   0   8     2847.15     3268.75     61.13 o 
   1   0   8       86.39       78.03      4.81 o 
   2   0   8       41.49       40.82      1.71 o 
   3   0   8      248.18      218.03      4.35 o 
   4   0   8        3.86        4.54      1.38 o 
   5   0   8      256.38      247.49      5.31 o 
   6   0   8     2420.24     2435.31     49.56 o 
   7   0   8       77.47       75.15      3.39 o 
   8   0   8        9.84        7.43      1.52 o 
   9   0   8        1.11        1.62      0.97 o 
  10   0   8        4.56        2.79      1.07 o 
  11   0   8       26.05       33.42      2.40 o 
  12   0   8        0.53        2.03      1.72 o 
  13   0   8        0.86        0.68      1.23 o 
  14   0   8        4.56        2.76      1.20 o 
 -20   1   8        7.79        6.33      2.19 o 
 -19   1   8        0.54       -0.72      0.84 o 
 -18   1   8       15.48       10.70      3.81 o 
 -17   1   8        2.77        1.35      0.54 o 
 -16   1   8       14.28       12.09      1.54 o 
 -15   1   8       45.55       51.89      6.18 o 
 -14   1   8       44.93       50.98      0.99 o 
 -13   1   8       84.41       76.65      1.35 o 
 -12   1   8       26.70       31.09      0.92 o 
 -11   1   8        3.75        4.52      0.71 o 
 -10   1   8       45.45       44.12      0.97 o 
  -9   1   8       44.93       48.30      1.25 o 
  -8   1   8      264.75      291.61      3.37 o 
  -7   1   8       99.43       96.90      1.37 o 
  -6   1   8        2.20        1.56      0.41 o 
  -5   1   8      104.29      103.27      1.49 o 
  -4   1   8       31.04       40.69      0.91 o 
  -3   1   8       24.86       28.90      1.03 o 
  -2   1   8      620.11      684.96      7.85 o 
  -1   1   8      227.43      209.55      3.41 o 
   0   1   8      626.71      638.39      7.91 o 
   1   1   8       69.11       74.50      1.82 o 
   2   1   8       65.82       55.38      1.65 o 
   3   1   8       34.63       31.21      1.43 o 
   4   1   8      171.63      173.34      2.96 o 
   5   1   8       11.61       13.69      1.35 o 
   6   1   8      146.38      148.21      2.83 o 
   7   1   8      203.12      205.80      3.56 o 
   8   1   8       38.03       40.61      1.49 o 
   9   1   8        1.18        0.86      0.63 o 
  10   1   8       21.66       22.91      1.38 o 
  11   1   8        0.86        1.25      0.83 o 
  12   1   8        0.38        0.18      0.73 o 
  13   1   8       21.95       25.09      1.32 o 
  14   1   8        0.13        0.40      0.60 o 
 -19   2   8       31.57       36.95      3.76 o 
 -18   2   8       70.28       78.45      4.76 o 
 -17   2   8       23.72       22.76      3.23 o 
 -16   2   8       34.79       42.12      2.15 o 
 -15   2   8        0.00        0.01      0.17 o 
 -14   2   8       85.24       80.64      2.70 o 
 -13   2   8        4.85        8.10      0.66 o 
 -12   2   8      313.83      329.99      7.02 o 
 -11   2   8      103.23       92.50      1.23 o 
 -10   2   8      147.68      159.87      2.32 o 
  -9   2   8       93.09       91.49      1.41 o 
  -8   2   8        0.10        0.83      0.37 o 
  -7   2   8      286.57      281.40      4.66 o 
  -6   2   8       30.96       26.71      1.01 o 
  -5   2   8      325.81      319.46      4.05 o 
  -4   2   8      539.22      547.50      6.27 o 
  -3   2   8      437.41      430.05      4.95 o 
  -2   2   8       11.04       11.34      0.83 o 
  -1   2   8      449.89      461.98      6.35 o 
   0   2   8        5.20        4.87      0.84 o 
   1   2   8        5.61        6.62      1.09 o 
   2   2   8       20.79       18.86      1.60 o 
   3   2   8       75.57       77.94      2.45 o 
   4   2   8        6.42        7.43      0.93 o 
   5   2   8      146.22      158.73      3.01 o 
   6   2   8        5.88        6.01      1.05 o 
   7   2   8       61.71       70.62      2.25 o 
   8   2   8        3.01        3.03      0.81 o 
   9   2   8       26.87       22.51      1.28 o 
  10   2   8       26.46       21.32      1.27 o 
  11   2   8        5.71        3.97      0.84 o 
  12   2   8        0.03       -0.08      0.55 o 
  13   2   8        0.01        1.07      0.74 o 
 -18   3   8        3.34        4.68      1.78 o 
 -17   3   8        7.82       11.06      2.18 o 
 -16   3   8        9.15        5.76      1.61 o 
 -15   3   8        0.03       -1.09      1.09 o 
 -14   3   8        7.57        6.52      1.41 o 
 -13   3   8       35.14       29.62      1.63 o 
 -12   3   8        7.88        6.96      0.68 o 
 -11   3   8        6.36        8.30      0.40 o 
 -10   3   8        1.10        0.71      0.21 o 
  -9   3   8        1.15        1.32      0.29 o 
  -8   3   8        6.75        6.96      0.60 o 
  -7   3   8       33.77       35.85      1.83 o 
  -6   3   8       20.37       18.47      1.33 o 
  -5   3   8       73.16       82.44      2.57 o 
  -4   3   8       40.96       42.31      1.49 o 
  -3   3   8       51.47       54.88      3.15 o 
  -2   3   8      115.07      123.36      2.69 o 
  -1   3   8        7.68        9.23      0.90 o 
   0   3   8       89.55      100.02      1.96 o 
   1   3   8        0.87        3.58      0.86 o 
   2   3   8        0.06        0.25      0.44 o 
   3   3   8       31.24       31.62      1.19 o 
   4   3   8        1.99        3.43      0.80 o 
   5   3   8        0.14        0.77      0.55 o 
   6   3   8        0.72        0.76      0.53 o 
   7   3   8        8.87        8.98      1.13 o 
   8   3   8        0.01        0.17      0.52 o 
   9   3   8       24.57       21.98      1.47 o 
  10   3   8        4.08        5.41      1.06 o 
  11   3   8        3.08        0.68      0.63 o 
 -15   4   8        3.56        3.87      1.49 o 
 -14   4   8        3.29        5.06      1.40 o 
 -13   4   8       16.99       22.41      1.85 o 
 -12   4   8       27.22       35.25      2.30 o 
 -11   4   8       16.38       17.78      1.56 o 
 -10   4   8        3.35        4.15      0.44 o 
  -9   4   8        0.51        1.13      0.53 o 
  -8   4   8       88.83       88.31      2.86 o 
  -7   4   8       18.00       23.49      0.84 o 
  -6   4   8        6.74        6.00      1.07 o 
  -5   4   8      137.16      145.18      2.95 o 
  -4   4   8        0.24        0.32      0.67 o 
  -3   4   8       13.51       12.25      1.05 o 
  -2   4   8      227.24      237.20      4.19 o 
  -1   4   8        7.03        6.65      1.06 o 
   0   4   8       61.72       54.01      1.91 o 
   1   4   8       11.25        9.45      1.00 o 
   2   4   8       15.66       15.40      1.26 o 
   3   4   8        0.14       -0.06      0.49 o 
   4   4   8        1.37        1.41      0.82 o 
   5   4   8       10.69       11.23      1.02 o 
   6   4   8       22.85       23.38      1.26 o 
   7   4   8       11.90       13.94      1.20 o 
   8   4   8        4.30        4.86      1.02 o 
   9   4   8       21.87       23.25      1.48 o 
 -12   5   8        0.12       -0.02      0.85 o 
 -11   5   8       14.70       15.09      1.92 o 
 -10   5   8        8.05        8.50      2.42 o 
  -9   5   8        0.39        0.41      1.06 o 
  -8   5   8        2.39        2.16      0.62 o 
  -7   5   8        0.03        0.71      0.70 o 
  -6   5   8        0.15        0.16      0.57 o 
  -5   5   8       32.03       34.62      3.44 o 
  -4   5   8       11.96       13.65      1.08 o 
  -3   5   8       21.97       26.47      1.06 o 
  -2   5   8        2.11        2.15      0.69 o 
  -1   5   8        2.96        3.41      0.66 o 
   0   5   8        0.22        0.61      0.49 o 
   1   5   8        2.75        4.48      1.04 o 
   2   5   8        0.00        0.97      1.00 o 
   3   5   8       23.46       26.86      1.53 o 
   4   5   8       19.50       21.43      1.66 o 
   5   5   8        0.02        0.58      0.85 o 
 -20   1   9        3.11        2.52      1.13 o 
 -19   1   9        2.86        2.18      1.50 o 
 -18   1   9       14.94       15.91      4.94 o 
 -17   1   9       29.41       31.92      1.69 o 
 -16   1   9        5.45        6.50      0.91 o 
 -15   1   9       33.22       42.71      1.02 o 
 -14   1   9      132.40      139.37      2.17 o 
 -13   1   9      136.31      133.29      2.06 o 
 -12   1   9       52.89       51.20      0.98 o 
 -11   1   9       75.70       76.34      1.79 o 
 -10   1   9        0.01        0.27      0.29 o 
  -9   1   9       26.42       25.14      0.82 o 
  -8   1   9      597.98      587.69      5.97 o 
  -7   1   9      567.74      556.53      5.43 o 
  -6   1   9       91.28       89.12      1.43 o 
  -5   1   9      289.50      278.12      3.43 o 
  -4   1   9       97.68       99.09      1.85 o 
  -3   1   9      131.95      127.56      2.36 o 
  -2   1   9      131.61      158.88      2.56 o 
  -1   1   9       58.69       49.00      1.63 o 
   0   1   9       33.28       38.20      1.50 o 
   1   1   9       12.53       11.84      1.05 o 
   2   1   9      261.52      270.12      4.09 o 
   3   1   9      228.71      205.50      4.16 o 
   4   1   9      153.54      158.18      3.04 o 
   5   1   9        0.26        0.17      0.62 o 
   6   1   9       46.15       47.15      1.80 o 
   7   1   9      185.21      177.34      3.57 o 
   8   1   9        8.46       12.82      1.25 o 
   9   1   9        0.22        0.71      0.79 o 
  10   1   9        9.66       12.07      1.19 o 
  11   1   9        0.85        0.80      0.87 o 
  12   1   9        2.90        3.51      1.02 o 
  13   1   9       14.27       16.54      1.55 o 
 -19   2   9        0.73       -0.32      1.19 o 
 -18   2   9       23.79       24.15      2.96 o 
 -17   2   9       11.97       11.11      1.46 o 
 -16   2   9        0.01       -0.98      1.44 o 
 -15   2   9       32.15       30.79      1.33 o 
 -14   2   9        0.01       -0.19      0.23 o 
 -13   2   9      110.69       89.66      1.64 o 
 -12   2   9        4.99        5.35      0.48 o 
 -11   2   9       17.95       19.75      0.70 o 
 -10   2   9        0.49        0.72      0.35 o 
  -9   2   9        2.77        1.55      0.39 o 
  -8   2   9       79.08       80.30      1.87 o 
  -7   2   9      344.22      346.65      4.68 o 
  -6   2   9      813.42      791.34      9.15 o 
  -5   2   9        4.50        5.24      0.78 o 
  -4   2   9       39.73       43.60      1.33 o 
  -3   2   9       36.38       34.35      1.80 o 
  -2   2   9        1.36        1.56      0.61 o 
  -1   2   9        3.01        4.23      0.90 o 
   0   2   9       61.95       58.79      1.58 o 
   1   2   9        1.13        2.07      0.83 o 
   2   2   9       16.99       13.90      1.04 o 
   3   2   9        1.29        1.94      0.85 o 
   4   2   9       65.20       70.54      1.76 o 
   5   2   9       27.88       27.98      1.29 o 
   6   2   9        1.19        1.58      0.98 o 
   7   2   9        6.06        6.77      1.28 o 
   8   2   9        2.83        4.35      1.31 o 
   9   2   9        0.76        1.05      0.77 o 
  10   2   9        1.71        2.05      0.86 o 
  11   2   9        2.71        3.09      0.87 o 
  12   2   9       26.34       28.54      1.90 o 
 -17   3   9        6.70        8.47      1.63 o 
 -16   3   9       26.05       32.09      2.07 o 
 -15   3   9       77.98       85.54      4.25 o 
 -14   3   9       17.74       18.72      1.53 o 
 -13   3   9       23.81       27.21      1.77 o 
 -12   3   9        3.49        1.84      0.26 o 
 -11   3   9        6.02        6.80      0.61 o 
 -10   3   9       64.43       66.74      2.52 o 
  -9   3   9        1.55        2.53      0.40 o 
  -8   3   9       44.06       47.94      1.51 o 
  -7   3   9       70.42       77.92      2.23 o 
  -6   3   9       40.03       42.18      1.37 o 
  -5   3   9        2.59        3.26      0.71 o 
  -4   3   9       11.63       10.93      1.13 o 
  -3   3   9      667.70      678.11      8.31 o 
  -2   3   9       54.90       55.21      1.74 o 
  -1   3   9       10.27        8.38      0.91 o 
   0   3   9       60.76       61.84      2.02 o 
   1   3   9        0.15        0.50      0.53 o 
   2   3   9       70.39       54.28      3.12 o 
   3   3   9      118.03      116.38      3.03 o 
   4   3   9        1.30        2.17      0.81 o 
   5   3   9        0.66        0.59      0.68 o 
   6   3   9        5.06        3.27      0.93 o 
   7   3   9        0.01        0.16      0.77 o 
   8   3   9       39.81       41.46      2.05 o 
   9   3   9        3.29        3.40      1.10 o 
  10   3   9       10.94       10.23      1.48 o 
 -15   4   9        7.42        8.02      1.92 o 
 -14   4   9        3.99        5.06      1.46 o 
 -13   4   9        2.68        1.41      1.09 o 
 -12   4   9        1.65        1.75      1.19 o 
 -11   4   9        7.56        7.88      1.71 o 
 -10   4   9        9.33       10.56      0.70 o 
  -9   4   9       14.84       13.75      1.32 o 
  -8   4   9       13.10       11.15      0.59 o 
  -7   4   9       65.38       61.54      2.25 o 
  -6   4   9       18.63       19.00      1.38 o 
  -5   4   9        2.65        2.26      0.68 o 
  -4   4   9       44.30       52.60      1.88 o 
  -3   4   9        1.54        2.32      0.73 o 
  -2   4   9       12.81       14.44      1.20 o 
  -1   4   9        0.51        0.26      0.67 o 
   0   4   9       12.84        7.43      0.95 o 
   1   4   9        6.03        5.70      1.09 o 
   2   4   9        0.42       -0.36      0.76 o 
   3   4   9        0.44       -0.44      0.87 o 
   4   4   9       18.64       16.65      1.17 o 
   5   4   9       10.52       14.38      1.06 o 
   6   4   9        3.69        3.36      0.92 o 
   7   4   9        6.18        6.10      0.86 o 
   8   4   9        0.01        0.32      0.56 o 
 -11   5   9        0.35        0.54      1.14 o 
 -10   5   9       25.54       23.93      2.83 o 
  -9   5   9       17.22       25.11      2.98 o 
  -8   5   9       13.46       13.77      1.26 o 
  -7   5   9       27.30       30.65      1.92 o 
  -6   5   9        4.66        4.24      1.16 o 
  -5   5   9        0.01       -0.29      0.67 o 
  -4   5   9       33.28       27.85      1.25 o 
  -3   5   9        2.90        1.98      0.61 o 
  -2   5   9        0.96        0.58      0.63 o 
  -1   5   9        5.12        6.82      0.95 o 
   0   5   9        1.42        0.74      0.82 o 
   1   5   9        3.04        3.16      0.96 o 
   2   5   9        2.04        1.91      0.79 o 
   3   5   9       20.10       25.71      1.64 o 
   4   5   9        0.17       -0.08      0.58 o 
 -20   0  10        5.94        4.66      0.90 o 
 -19   0  10       25.19       28.30      1.70 o 
 -18   0  10       20.84       18.82      9.96 o 
 -17   0  10       16.56       19.65      1.66 o 
 -16   0  10       21.26       20.72      2.21 o 
 -15   0  10      154.81      154.46      5.08 o 
 -14   0  10       37.42       39.29      1.71 o 
 -13   0  10        6.19        8.58      1.02 o 
 -12   0  10      108.06      118.56      3.24 o 
 -11   0  10      147.97      152.82      2.87 o 
 -10   0  10      111.17      105.19      2.35 o 
  -9   0  10     1165.33     1214.34     18.61 o 
  -8   0  10        8.71       10.31      1.04 o 
  -7   0  10      172.97      186.00      3.60 o 
  -6   0  10        5.30        4.19      1.16 o 
  -5   0  10       76.01       65.15      3.04 o 
  -4   0  10        6.51        3.19      0.92 o 
  -3   0  10      321.68      289.87      5.45 o 
  -2   0  10      228.59      205.94      5.68 o 
  -1   0  10        3.15        6.14      1.21 o 
   0   0  10      289.22      259.75      5.87 o 
   1   0  10        1.66        3.24      1.34 o 
   2   0  10       81.97       79.46      3.43 o 
   3   0  10       19.89       21.50      1.78 o 
   4   0  10      143.76      135.63      3.85 o 
   5   0  10      213.15      196.82      5.57 o 
   6   0  10       15.74       15.05      2.32 o 
   7   0  10      342.84      370.76      9.07 o 
   8   0  10        6.69        7.13      2.47 o 
   9   0  10        0.23        1.32      1.38 o 
  10   0  10       65.84       75.96      6.49 o 
  11   0  10        9.51        5.28      4.61 o 
  12   0  10        1.76        3.46      1.84 o 
 -19   1  10       18.01       18.52      1.98 o 
 -18   1  10        1.05        0.86      0.81 o 
 -17   1  10        4.28        3.14      0.63 o 
 -16   1  10        8.51        9.27      0.65 o 
 -15   1  10       31.19       24.42      1.18 o 
 -14   1  10       51.39       52.52      1.47 o 
 -13   1  10       27.72       22.69      1.28 o 
 -12   1  10        0.14        0.17      0.24 o 
 -11   1  10       18.00       14.37      0.77 o 
 -10   1  10        0.02        0.20      0.41 o 
  -9   1  10        8.18        9.94      0.77 o 
  -8   1  10      138.94      141.14      2.11 o 
  -7   1  10       33.68       41.99      1.39 o 
  -6   1  10       25.94       23.49      0.98 o 
  -5   1  10        2.36        2.66      0.64 o 
  -4   1  10       49.21       48.55      1.45 o 
  -3   1  10       49.92       49.48      1.67 o 
  -2   1  10      126.90      131.08      2.35 o 
  -1   1  10      205.23      207.43      3.65 o 
   0   1  10      110.39      110.95      2.40 o 
   1   1  10       10.90        9.87      1.30 o 
   2   1  10       77.21       86.18      2.48 o 
   3   1  10       81.61       82.64      2.09 o 
   4   1  10       50.42       55.53      2.11 o 
   5   1  10      438.85      444.42      6.73 o 
   6   1  10      100.30      107.51      2.70 o 
   7   1  10       78.91       77.29      2.27 o 
   8   1  10        3.36        2.00      0.91 o 
   9   1  10        5.38        5.14      1.11 o 
  10   1  10        0.48        0.77      0.93 o 
  11   1  10        7.16       11.00      1.37 o 
  12   1  10        0.04        0.30      0.69 o 
 -18   2  10       31.50       37.21      2.64 o 
 -17   2  10        6.94        8.48      1.46 o 
 -16   2  10      106.56      109.61      5.25 o 
 -15   2  10       29.17       33.30      1.11 o 
 -14   2  10       20.65       21.34      1.86 o 
 -13   2  10       37.36       36.88      1.12 o 
 -12   2  10        9.58       10.57      0.56 o 
 -11   2  10      108.21      109.79      1.94 o 
 -10   2  10      238.14      225.19     13.16 o 
  -9   2  10        1.30       -0.18      0.31 o 
  -8   2  10       98.45      103.37      1.52 o 
  -7   2  10       18.51       18.17      1.16 o 
  -6   2  10      805.24      840.85     10.31 o 
  -5   2  10       19.23       23.48      1.19 o 
  -4   2  10        5.32        4.66      1.06 o 
  -3   2  10      422.83      439.15      5.61 o 
  -2   2  10       30.03       31.87      2.56 o 
  -1   2  10       60.16       60.92      1.90 o 
   0   2  10      355.80      323.50      5.75 o 
   1   2  10      152.39      162.91      3.19 o 
   2   2  10        0.50       -0.30      0.65 o 
   3   2  10       40.09       44.17      2.13 o 
   4   2  10        0.08       -0.04      0.61 o 
   5   2  10        1.78        2.18      0.80 o 
   6   2  10        0.40        0.79      0.72 o 
   7   2  10       24.90       29.14      1.55 o 
   8   2  10        3.46        4.63      1.05 o 
   9   2  10        3.71        3.71      1.27 o 
  10   2  10        1.30        1.34      1.08 o 
  11   2  10        1.83        2.07      1.17 o 
 -17   3  10        9.08       10.08      1.73 o 
 -16   3  10        0.68        0.52      1.38 o 
 -15   3  10        3.42        1.04      1.19 o 
 -14   3  10        0.11       -0.94      0.94 o 
 -13   3  10        2.06        1.24      0.43 o 
 -12   3  10       11.83        8.98      0.63 o 
 -11   3  10       12.75        9.43      0.61 o 
 -10   3  10        8.31        8.68      0.72 o 
  -9   3  10       42.78       38.79      1.01 o 
  -8   3  10       46.71       46.56      2.29 o 
  -7   3  10        0.04        0.26      0.58 o 
  -6   3  10      126.81      130.12      2.58 o 
  -5   3  10       10.61       10.81      1.19 o 
  -4   3  10       73.82       79.35      1.83 o 
  -3   3  10       83.05       87.46      2.49 o 
  -2   3  10       65.35       64.53      1.73 o 
  -1   3  10       67.11       62.39      1.89 o 
   0   3  10       33.51       34.25      1.58 o 
   1   3  10       28.57       32.74      1.52 o 
   2   3  10        5.53        2.61      0.81 o 
   3   3  10       10.64       15.94      1.22 o 
   4   3  10        1.66        1.82      0.84 o 
   5   3  10       20.69       21.59      1.63 o 
   6   3  10        1.71        1.33      0.81 o 
   7   3  10       11.83       11.08      1.27 o 
   8   3  10       31.48       29.99      1.65 o 
   9   3  10        9.65        9.00      1.17 o 
 -14   4  10        9.68       11.88      3.10 o 
 -13   4  10        1.19        2.24      1.72 o 
 -12   4  10        4.66        5.06      1.59 o 
 -11   4  10       20.07       27.42      2.49 o 
 -10   4  10       39.97       48.37      2.35 o 
  -9   4  10        4.98        5.50      1.05 o 
  -8   4  10        6.51        7.15      0.57 o 
  -7   4  10       12.50       13.54      1.59 o 
  -6   4  10        1.50        2.67      1.05 o 
  -5   4  10        9.33        8.68      1.05 o 
  -4   4  10       60.55       67.17      2.19 o 
  -3   4  10        0.01       -0.26      0.75 o 
  -2   4  10        1.98        0.53      0.76 o 
  -1   4  10       63.03       66.79      2.09 o 
   0   4  10        2.16        0.92      0.83 o 
   1   4  10        8.31        7.44      1.12 o 
   2   4  10        3.71        4.79      0.87 o 
   3   4  10        6.14        4.87      0.86 o 
   4   4  10       18.27       15.58      1.08 o 
   5   4  10        0.71        0.78      0.75 o 
   6   4  10        1.21        1.77      0.79 o 
   7   4  10        0.30       -0.43      0.59 o 
 -10   5  10        5.03        2.64      1.44 o 
  -9   5  10        0.53        0.49      1.50 o 
  -8   5  10        0.02        0.07      0.48 o 
  -7   5  10        1.72        1.44      0.64 o 
  -6   5  10        0.34        0.49      0.69 o 
  -5   5  10       13.76       19.60      1.45 o 
  -4   5  10        4.51        2.73      0.74 o 
  -3   5  10        6.79        5.95      0.98 o 
  -2   5  10        0.36        0.35      0.68 o 
  -1   5  10        6.13        8.46      1.35 o 
   0   5  10        2.02        1.57      0.90 o 
   1   5  10        1.77        2.03      0.85 o 
   2   5  10        0.42        1.94      0.97 o 
 -19   1  11        5.17        3.73      1.19 o 
 -18   1  11        0.05       -0.33      0.91 o 
 -17   1  11        0.38       -0.03      0.37 o 
 -16   1  11       99.23      105.10      2.29 o 
 -15   1  11       16.88       19.67      0.99 o 
 -14   1  11       10.49       15.94      1.76 o 
 -13   1  11      111.30      114.85      2.35 o 
 -12   1  11       68.26       74.82      1.79 o 
 -11   1  11      111.34      116.78      1.91 o 
 -10   1  11       11.66       11.25      0.77 o 
  -9   1  11       79.06       72.04      1.39 o 
  -8   1  11      127.11      133.44      2.20 o 
  -7   1  11      194.46      190.01      2.98 o 
  -6   1  11      421.78      408.23      5.85 o 
  -5   1  11      154.53      150.62      2.57 o 
  -4   1  11       30.86       35.26      1.58 o 
  -3   1  11      140.20      129.75      2.63 o 
  -2   1  11       63.96       62.59      2.12 o 
  -1   1  11       46.50       46.38      1.96 o 
   0   1  11       88.57       72.26      2.08 o 
   1   1  11       37.90       35.10      1.64 o 
   2   1  11        6.88        4.73      1.14 o 
   3   1  11       11.14       10.29      1.22 o 
   4   1  11      112.77      120.49      3.12 o 
   5   1  11      121.33      124.37      3.36 o 
   6   1  11        0.98        1.37      1.21 o 
   7   1  11        0.27        0.04      0.62 o 
   8   1  11       10.75       11.73      1.50 o 
   9   1  11        1.65        3.54      1.04 o 
  10   1  11       18.01       23.59      1.83 o 
  11   1  11        5.40        4.29      1.38 o 
 -18   2  11        0.13        0.42      1.15 o 
 -17   2  11        5.18        4.19      1.26 o 
 -16   2  11       24.66       22.38      1.43 o 
 -15   2  11        0.12        0.18      0.52 o 
 -14   2  11       40.72       36.07      1.22 o 
 -13   2  11        1.00        0.59      0.52 o 
 -12   2  11        0.02        0.24      0.35 o 
 -11   2  11       28.54       25.93      1.06 o 
 -10   2  11        0.17       -0.24      0.40 o 
  -9   2  11        1.23        0.41      0.53 o 
  -8   2  11        0.09        0.05      0.32 o 
  -7   2  11       17.68       17.42      1.05 o 
  -6   2  11       87.50       92.80      2.32 o 
  -5   2  11       35.91       37.34      1.61 o 
  -4   2  11      109.67      113.40      2.46 o 
  -3   2  11       84.54       91.27      2.25 o 
  -2   2  11       70.60       67.05      2.06 o 
  -1   2  11       87.36       95.66      2.58 o 
   0   2  11        1.90       -0.21      0.76 o 
   1   2  11       46.49       40.79      1.78 o 
   2   2  11        0.01        0.13      0.73 o 
   3   2  11       51.12       53.83      2.20 o 
   4   2  11        1.83        2.33      1.03 o 
   5   2  11        0.23       -0.20      0.62 o 
   6   2  11       13.71       15.33      1.46 o 
   7   2  11       19.96       21.54      1.36 o 
   8   2  11        0.56        0.64      0.82 o 
   9   2  11        0.39        0.83      0.83 o 
  10   2  11        2.22        1.79      1.16 o 
 -16   3  11        0.97        1.97      1.49 o 
 -15   3  11       12.21       16.80      2.49 o 
 -14   3  11       61.07       63.32      3.25 o 
 -13   3  11       72.85       72.97      4.91 o 
 -12   3  11       12.86       12.78      0.66 o 
 -11   3  11        0.59        0.61      0.41 o 
 -10   3  11        3.56        3.01      0.55 o 
  -9   3  11        9.23        8.02      0.86 o 
  -8   3  11       84.04       89.70      2.18 o 
  -7   3  11       24.26       23.98      1.22 o 
  -6   3  11      157.14      167.07      3.59 o 
  -5   3  11        2.39        3.26      0.78 o 
  -4   3  11       51.16       53.36      1.91 o 
  -3   3  11        2.96        4.53      0.95 o 
  -2   3  11       60.75       63.15      1.94 o 
  -1   3  11       13.37       12.16      1.03 o 
   0   3  11       13.68       15.36      1.19 o 
   1   3  11        0.72        0.28      0.66 o 
   2   3  11        4.52        6.64      1.22 o 
   3   3  11        0.00       -0.71      0.78 o 
   4   3  11       29.87       28.63      1.61 o 
   5   3  11        3.39        3.75      1.04 o 
   6   3  11        0.58        1.25      0.84 o 
   7   3  11        1.76        1.61      0.93 o 
   8   3  11        6.55        6.45      2.18 o 
 -13   4  11        0.03       -0.45      1.40 o 
 -12   4  11        4.05        5.10      2.06 o 
 -11   4  11       13.28       12.40      4.44 o 
 -10   4  11        8.22        7.24      0.75 o 
  -9   4  11        1.29        1.76      0.69 o 
  -8   4  11       23.40       25.73      2.22 o 
  -7   4  11        7.37        9.01      0.95 o 
  -6   4  11       30.05       32.74      1.70 o 
  -5   4  11        0.17        0.61      0.76 o 
  -4   4  11        0.04        0.24      0.69 o 
  -3   4  11        0.41        0.59      0.79 o 
  -2   4  11        0.94        0.60      0.92 o 
  -1   4  11        0.92        0.99      0.87 o 
   0   4  11       24.50       29.69      2.08 o 
   1   4  11        2.18        0.47      0.69 o 
   2   4  11       15.62       18.25      1.25 o 
   3   4  11        9.26        4.61      1.73 o 
   4   4  11        0.88        0.75      0.76 o 
   5   4  11        0.03       -0.99      1.05 o 
  -8   5  11        0.15       -0.04      0.48 o 
  -7   5  11       11.90        8.63      2.57 o 
  -6   5  11        0.01       -0.07      0.62 o 
  -5   5  11       33.63       42.10      2.21 o 
  -4   5  11       11.36       10.46      1.51 o 
  -3   5  11       23.07       19.75      1.65 o 
  -2   5  11        1.37        1.74      1.20 o 
  -1   5  11        2.52        3.32      1.02 o 
 -19   0  12       16.79       18.61      1.62 o 
 -18   0  12       21.96       23.79      1.27 o 
 -17   0  12        5.12        5.11      1.03 o 
 -16   0  12        4.16        4.95      1.03 o 
 -15   0  12       66.59       71.13      3.46 o 
 -14   0  12       39.61       38.15      2.80 o 
 -13   0  12        0.26        0.15      0.57 o 
 -12   0  12        6.76        5.62      0.92 o 
 -11   0  12       30.70       31.38      1.51 o 
 -10   0  12        0.88        1.06      1.22 o 
  -9   0  12      534.28      516.78      9.26 o 
  -8   0  12      756.12      790.02     12.88 o 
  -7   0  12        1.02        1.73      0.90 o 
  -6   0  12      166.21      156.70      3.92 o 
  -5   0  12       22.90       23.72      2.18 o 
  -4   0  12        2.69        1.09      1.00 o 
  -3   0  12      118.12      101.01      3.69 o 
  -2   0  12       18.45       18.74      2.15 o 
  -1   0  12      215.44      232.37      6.04 o 
   0   0  12        0.16       -0.63      1.21 o 
   1   0  12      165.84      164.63      5.92 o 
   2   0  12        0.06        0.24      1.41 o 
   3   0  12        0.01        0.07      1.04 o 
   4   0  12      118.38      123.95      3.97 o 
   5   0  12      158.85      179.74      8.01 o 
   6   0  12      123.14      115.31      4.93 o 
   7   0  12       53.53       66.09      4.31 o 
   8   0  12       18.23       12.45      4.98 o 
   9   0  12        0.32        1.08      1.61 o 
  10   0  12        0.07        0.58      1.53 o 
 -18   1  12        2.63        2.23      0.89 o 
 -17   1  12       20.89       16.21      1.33 o 
 -16   1  12       28.37       27.54      1.61 o 
 -15   1  12       27.56       25.60      2.17 o 
 -14   1  12       63.01       59.16      1.78 o 
 -13   1  12       13.00       15.64      0.90 o 
 -12   1  12       22.97       21.57      0.92 o 
 -11   1  12        5.28        5.07      0.63 o 
 -10   1  12      105.35      112.59      2.03 o 
  -9   1  12       16.68       13.59      0.81 o 
  -8   1  12      208.77      211.66      2.92 o 
  -7   1  12      350.38      348.74      4.90 o 
  -6   1  12        7.52        9.14      1.04 o 
  -5   1  12        0.59        0.35      0.66 o 
  -4   1  12        0.46        0.71      0.64 o 
  -3   1  12        9.78        7.84      1.21 o 
  -2   1  12        0.60        0.60      0.72 o 
  -1   1  12       60.50       50.27      2.08 o 
   0   1  12        5.27        4.17      1.02 o 
   1   1  12        0.26       -0.30      0.69 o 
   2   1  12        9.81        8.89      1.51 o 
   3   1  12       10.46        9.21      1.26 o 
   4   1  12       18.20       17.97      1.59 o 
   5   1  12       10.28        9.69      1.26 o 
   6   1  12       42.13       41.17      1.84 o 
   7   1  12       35.54       40.21      2.31 o 
   8   1  12        1.02        1.53      1.06 o 
   9   1  12        2.21        2.62      1.24 o 
 -17   2  12       13.81       18.94      2.00 o 
 -16   2  12       22.38       19.99      2.46 o 
 -15   2  12       23.21       24.65      1.49 o 
 -14   2  12       12.91       11.61      0.81 o 
 -13   2  12        3.97        4.73      0.67 o 
 -12   2  12        4.64        3.88      0.76 o 
 -11   2  12       54.60       61.94      1.83 o 
 -10   2  12       26.47       24.18      1.24 o 
  -9   2  12      110.94      119.38      2.05 o 
  -8   2  12       19.62       20.74      1.12 o 
  -7   2  12        2.06        2.94      0.88 o 
  -6   2  12        3.10        2.80      0.69 o 
  -5   2  12       50.01       52.65      1.60 o 
  -4   2  12       39.95       35.29      1.67 o 
  -3   2  12        3.15        3.35      0.80 o 
  -2   2  12       31.41       31.79      1.59 o 
  -1   2  12       17.30       15.53      1.45 o 
   0   2  12        3.27        3.91      1.08 o 
   1   2  12      138.91      133.77      3.63 o 
   2   2  12      164.77      159.47      3.89 o 
   3   2  12       21.26       23.42      1.95 o 
   4   2  12       41.54       42.41      2.09 o 
   5   2  12        5.84        6.06      1.06 o 
   6   2  12        2.47        2.62      1.02 o 
   7   2  12        7.36        3.12      1.30 o 
   8   2  12       14.09       15.81      1.50 o 
 -16   3  12       19.27       20.72      2.78 o 
 -15   3  12        2.73        2.56      1.38 o 
 -14   3  12        0.03       -0.44      1.65 o 
 -13   3  12        0.04        0.06      0.42 o 
 -12   3  12        1.19        0.24      0.30 o 
 -11   3  12        6.55        8.31      1.32 o 
 -10   3  12        4.72        2.14      0.67 o 
  -9   3  12        9.05        9.14      0.80 o 
  -8   3  12       38.82       38.97      1.67 o 
  -7   3  12        3.99        5.02      0.98 o 
  -6   3  12        0.08        0.08      0.68 o 
  -5   3  12       49.12       54.13      1.75 o 
  -4   3  12        1.96        1.57      0.73 o 
  -3   3  12        0.90        2.25      0.83 o 
  -2   3  12       84.05       92.07      2.44 o 
  -1   3  12       25.44       24.34      1.54 o 
   0   3  12       12.76       14.44      1.25 o 
   1   3  12       15.89       15.53      1.41 o 
   2   3  12        2.87        1.75      1.03 o 
   3   3  12       35.74       29.88      1.79 o 
   4   3  12       24.49       30.16      2.04 o 
   5   3  12        4.10        2.32      1.04 o 
   6   3  12        0.74       -0.02      0.73 o 
 -12   4  12        1.14        1.29      1.26 o 
 -11   4  12        0.49       -0.60      2.16 o 
 -10   4  12        3.05        4.24      0.75 o 
  -9   4  12       20.82       26.72      1.25 o 
  -8   4  12       21.26       29.29      4.14 o 
  -7   4  12       19.34       17.57      1.74 o 
  -6   4  12        0.08        0.16      0.77 o 
  -5   4  12        2.88        2.85      1.17 o 
  -4   4  12       58.73       64.90      3.84 o 
  -3   4  12       14.36       13.44      2.49 o 
  -2   4  12        1.85        3.50      1.15 o 
  -1   4  12       16.64       18.25      3.79 o 
   0   4  12        0.03       -0.10      0.62 o 
   1   4  12        0.03        1.09      0.74 o 
   2   4  12       24.46       31.03      1.97 o 
   3   4  12        2.21        1.01      0.97 o 
 -18   1  13        2.29        2.06      0.61 o 
 -17   1  13        9.84        7.59      0.86 o 
 -16   1  13        0.05       -0.39      0.39 o 
 -15   1  13       11.15       11.99      1.69 o 
 -14   1  13       15.08       15.87      1.05 o 
 -13   1  13        9.95       12.04      1.41 o 
 -12   1  13       82.21       85.25      1.91 o 
 -11   1  13      114.55      121.33      2.43 o 
 -10   1  13       40.00       43.72      1.61 o 
  -9   1  13        0.04        0.61      0.58 o 
  -8   1  13        3.35        3.75      0.80 o 
  -7   1  13      228.72      228.63      3.60 o 
  -6   1  13       86.45       83.54      2.08 o 
  -5   1  13       15.02       15.93      2.05 o 
  -4   1  13       55.18       57.12      1.94 o 
  -3   1  13       37.52       40.45      2.15 o 
  -2   1  13       22.44       21.75      1.56 o 
  -1   1  13      158.90      140.78      3.45 o 
   0   1  13        0.52        0.39      0.87 o 
   1   1  13        0.64        0.33      0.76 o 
   2   1  13        6.56        6.49      1.22 o 
   3   1  13        5.00        2.33      1.06 o 
   4   1  13        0.05       -0.41      0.79 o 
   5   1  13        5.01        5.42      1.41 o 
   6   1  13       39.79       40.68      2.16 o 
   7   1  13        1.03        1.63      1.11 o 
   8   1  13        5.24        4.24      1.48 o 
 -17   2  13        4.10        4.58      1.65 o 
 -16   2  13        1.95        0.89      0.93 o 
 -15   2  13        3.87        1.86      0.63 o 
 -14   2  13       12.87       12.22      0.93 o 
 -13   2  13        0.34       -0.50      0.50 o 
 -12   2  13        0.09        0.62      0.68 o 
 -11   2  13       24.33       22.94      1.11 o 
 -10   2  13        4.13        5.30      0.70 o 
  -9   2  13       46.22       44.82      1.51 o 
  -8   2  13       13.75       13.21      1.18 o 
  -7   2  13       17.96       18.45      1.29 o 
  -6   2  13        3.77        3.66      0.89 o 
  -5   2  13       10.65       12.33      1.21 o 
  -4   2  13        1.22        1.74      0.90 o 
  -3   2  13        1.05        1.24      0.86 o 
  -2   2  13       13.29       13.97      1.33 o 
  -1   2  13       23.92       23.06      1.70 o 
   0   2  13        0.02        0.10      0.70 o 
   1   2  13       12.28       19.25      1.65 o 
   2   2  13       10.65       11.79      1.42 o 
   3   2  13        2.60        2.68      1.19 o 
   4   2  13       18.03       12.86      4.06 o 
   5   2  13       11.55        8.17      2.43 o 
   6   2  13        0.22        0.06      0.62 o 
   7   2  13       47.70       57.25      2.76 o 
 -15   3  13        0.20       -0.28      1.13 o 
 -14   3  13        1.99        3.65      1.68 o 
 -13   3  13        6.52        5.23      1.03 o 
 -12   3  13       69.82       68.88      3.29 o 
 -11   3  13       31.68       34.18      1.45 o 
 -10   3  13        1.19        1.21      0.51 o 
  -9   3  13        0.02        0.17      0.48 o 
  -8   3  13       11.72        8.57      1.93 o 
  -7   3  13        8.83        8.62      1.50 o 
  -6   3  13       15.64       14.61      1.28 o 
  -5   3  13       11.24       12.94      2.18 o 
  -4   3  13       28.71       32.60      1.63 o 
  -3   3  13        0.05        0.52      0.80 o 
  -2   3  13       47.57       52.16      2.10 o 
  -1   3  13        8.10        9.20      1.66 o 
   0   3  13       49.87       47.84      1.80 o 
   1   3  13       16.30       12.46      3.82 o 
   2   3  13        4.05        4.55      1.57 o 
   3   3  13        1.17        0.44      0.78 o 
   4   3  13        0.98        2.29      1.11 o 
   5   3  13        8.33        6.24      2.18 o 
 -11   4  13        0.32       -1.11      1.45 o 
 -10   4  13       18.02       20.84      1.71 o 
  -9   4  13        1.24        1.90      1.20 o 
  -8   4  13        4.79        4.86      1.26 o 
  -7   4  13        0.82        0.04      0.75 o 
  -6   4  13       15.43       17.88      1.41 o 
  -5   4  13        4.31        1.72      1.18 o 
  -4   4  13       16.21       10.44      2.69 o 
  -3   4  13       60.06       65.89      3.22 o 
  -2   4  13       14.49       16.13      1.66 o 
  -1   4  13        0.07       -0.32      0.81 o 
   0   4  13        2.66        1.00      0.85 o 
   1   4  13        1.47        1.97      1.04 o 
 -17   0  14       14.35       13.55      1.84 o 
 -16   0  14       40.72       40.13      2.54 o 
 -15   0  14        1.59        0.92      0.95 o 
 -14   0  14      114.78      114.92      3.09 o 
 -13   0  14        7.09        5.38      1.10 o 
 -12   0  14        0.69        0.40      1.05 o 
 -11   0  14        0.50        1.11      1.06 o 
 -10   0  14       46.28       44.10      1.89 o 
  -9   0  14      162.60      152.15      3.69 o 
  -8   0  14      261.70      260.65      6.99 o 
  -7   0  14      160.47      160.70      3.86 o 
  -6   0  14        7.18        5.56      1.80 o 
  -5   0  14       41.53       39.81      2.45 o 
  -4   0  14      162.71      154.65      5.38 o 
  -3   0  14       29.02       28.61      2.31 o 
  -2   0  14       31.88       30.32      2.81 o 
  -1   0  14       48.51       43.14      2.64 o 
   0   0  14        2.96        2.42      1.38 o 
   1   0  14       11.87       15.20      2.32 o 
   2   0  14        0.23        0.27      1.05 o 
   3   0  14       17.48       21.76      2.33 o 
   4   0  14        0.78       -0.03      1.28 o 
   5   0  14      118.82      134.75      6.76 o 
   6   0  14       42.92       48.51      5.44 o 
   7   0  14        1.45        0.96      1.79 o 
 -17   1  14        3.70        2.09      0.78 o 
 -16   1  14        6.01        5.19      0.97 o 
 -15   1  14        0.01       -0.26      0.53 o 
 -14   1  14       11.13       11.29      0.94 o 
 -13   1  14        0.79        0.28      0.51 o 
 -12   1  14       45.08       44.37      1.43 o 
 -11   1  14       18.83       15.43      1.09 o 
 -10   1  14       11.67       12.29      1.07 o 
  -9   1  14       77.68       81.51      2.09 o 
  -8   1  14       42.83       42.91      1.62 o 
  -7   1  14       74.73       74.39      2.22 o 
  -6   1  14        3.63        2.67      0.96 o 
  -5   1  14        0.05       -0.36      0.68 o 
  -4   1  14        0.08        0.54      0.84 o 
  -3   1  14        0.64        0.47      0.79 o 
  -2   1  14        9.56        6.74      1.24 o 
  -1   1  14        0.75        0.01      0.69 o 
   0   1  14        0.87        0.11      0.75 o 
   1   1  14       27.15       25.46      1.74 o 
   2   1  14        1.11        0.83      0.95 o 
   3   1  14        9.79       12.05      1.84 o 
   4   1  14        6.29        5.36      1.35 o 
   5   1  14       11.76        9.93      1.72 o 
   6   1  14       25.00       27.20      2.36 o 
 -16   2  14        0.11       -0.13      0.79 o 
 -15   2  14       43.87       44.69      2.23 o 
 -14   2  14       35.94       40.73      1.98 o 
 -13   2  14       31.42       31.62      1.22 o 
 -12   2  14        0.18        0.18      0.48 o 
 -11   2  14        8.25        9.11      0.89 o 
 -10   2  14        3.59        2.47      0.66 o 
  -9   2  14       78.58       84.42      2.02 o 
  -8   2  14        0.63        1.16      1.06 o 
  -7   2  14       92.95       97.57      2.43 o 
  -6   2  14        1.90        3.00      1.04 o 
  -5   2  14       34.04       39.49      2.70 o 
  -4   2  14        6.68        5.84      1.15 o 
  -3   2  14       11.91       12.94      2.17 o 
  -2   2  14       19.58       19.19      1.69 o 
  -1   2  14       26.37       28.99      1.76 o 
   0   2  14       21.76       17.63      1.84 o 
   1   2  14        0.15        0.82      0.93 o 
   2   2  14        8.68        9.46      1.73 o 
   3   2  14        3.83        1.55      0.94 o 
   4   2  14       28.18       20.66      4.75 o 
   5   2  14        9.96        7.61      1.97 o 
 -13   3  14        6.77        8.11      1.15 o 
 -12   3  14        1.09        4.67      1.35 o 
 -11   3  14        2.16        2.33      0.62 o 
 -10   3  14        0.02        0.19      0.48 o 
  -9   3  14       13.54       14.24      1.12 o 
  -8   3  14        0.85        0.35      0.81 o 
  -7   3  14        8.48        6.71      1.38 o 
  -6   3  14       13.20       15.01      2.17 o 
  -5   3  14       24.63       27.01      4.04 o 
  -4   3  14        5.39        2.36      1.06 o 
  -3   3  14       15.66       11.68      2.58 o 
  -2   3  14       28.33       35.91      1.97 o 
  -1   3  14       18.13       18.43      2.49 o 
   0   3  14        2.47        1.92      1.14 o 
   1   3  14        0.40        1.23      1.03 o 
   2   3  14        6.32        2.85      1.48 o 
   3   3  14        2.84        1.36      1.06 o 
  -8   4  14        3.70        5.88      1.11 o 
  -7   4  14        1.58        0.83      0.82 o 
  -6   4  14       29.53       36.06      2.29 o 
  -5   4  14        3.70        2.15      1.32 o 
  -4   4  14        0.00        0.52      1.30 o 
  -3   4  14       23.74       26.21      1.90 o 
 -16   1  15        5.56        5.90      1.17 o 
 -15   1  15        0.00        0.32      0.61 o 
 -14   1  15        9.69       12.11      0.98 o 
 -13   1  15        6.58        7.14      0.90 o 
 -12   1  15        8.20        9.37      0.93 o 
 -11   1  15        9.95       10.63      1.11 o 
 -10   1  15       70.50       68.91      2.06 o 
  -9   1  15       57.04       55.80      1.74 o 
  -8   1  15        1.02        1.16      0.74 o 
  -7   1  15       19.70       19.26      1.68 o 
  -6   1  15        2.78        2.61      0.87 o 
  -5   1  15        1.18        1.68      1.07 o 
  -4   1  15       36.24       38.84      1.95 o 
  -3   1  15        6.08        4.99      1.35 o 
  -2   1  15       31.51       35.95      2.16 o 
  -1   1  15        0.52       -0.71      0.94 o 
   0   1  15       43.79       37.76      2.07 o 
   1   1  15        1.36        1.14      1.11 o 
   2   1  15        3.74        4.43      1.20 o 
   3   1  15        4.90        4.86      1.37 o 
   4   1  15       27.28       30.38      2.18 o 
 -14   2  15        0.39        0.13      0.48 o 
 -13   2  15       15.44       13.38      1.04 o 
 -12   2  15        0.31       -0.09      0.53 o 
 -11   2  15        5.97        5.93      0.86 o 
 -10   2  15        8.91        7.28      0.97 o 
  -9   2  15        0.41        0.49      0.69 o 
  -8   2  15       20.56       22.08      2.40 o 
  -7   2  15       31.98       31.03      1.64 o 
  -6   2  15        2.24        0.81      0.91 o 
  -5   2  15        0.51        0.45      0.79 o 
  -4   2  15        1.56        1.37      0.88 o 
  -3   2  15       10.43       11.34      2.00 o 
  -2   2  15        3.74        3.16      0.99 o 
  -1   2  15        5.78        6.32      1.68 o 
   0   2  15        1.36        1.92      1.13 o 
   1   2  15        0.04        0.41      1.24 o 
   2   2  15        0.07       -0.69      0.90 o 
   3   2  15        2.11        0.99      0.96 o 
 -11   3  15       15.57       15.99      1.08 o 
 -10   3  15       27.72       26.99      1.94 o 
  -9   3  15        4.54        2.38      0.86 o 
  -8   3  15        0.68        0.54      0.68 o 
  -7   3  15        0.95        0.35      0.73 o 
  -6   3  15        0.16        0.69      0.98 o 
  -5   3  15        3.65        2.76      1.28 o 
  -4   3  15        2.81        1.84      0.92 o 
  -3   3  15       23.33       25.10      3.53 o 
  -2   3  15        6.34        4.08      1.18 o 
  -1   3  15        1.69        1.59      1.36 o 
   0   3  15        0.93        1.55      1.20 o 
 -15   0  16       40.64       45.04      2.22 o 
 -14   0  16        5.85        6.03      1.36 o 
 -13   0  16       26.15       28.87      1.94 o 
 -12   0  16        2.22        1.49      1.05 o 
 -11   0  16        0.77        0.10      0.91 o 
 -10   0  16       35.04       39.62      2.81 o 
  -9   0  16       82.23       84.80      2.95 o 
  -8   0  16      139.58      119.71      4.49 o 
  -7   0  16      104.63      104.42      3.37 o 
  -6   0  16        3.49        2.12      2.21 o 
  -5   0  16        8.76        9.89      1.81 o 
  -4   0  16        4.62        4.21      1.91 o 
  -3   0  16       31.78       28.15      3.08 o 
  -2   0  16       47.81       35.39      2.85 o 
  -1   0  16        0.35        1.75      2.45 o 
   0   0  16       11.72       10.07      2.46 o 
   1   0  16        1.87        1.37      1.78 o 
   2   0  16        0.06       -0.23      1.19 o 
   3   0  16        0.15       -0.11      1.58 o 
 -14   1  16        9.18        7.53      1.41 o 
 -13   1  16        0.58        0.61      0.83 o 
 -12   1  16       11.79       10.88      1.73 o 
 -11   1  16        3.34        2.44      0.79 o 
 -10   1  16       42.14       38.92      1.75 o 
  -9   1  16       12.50       12.37      1.41 o 
  -8   1  16        0.08        0.26      0.68 o 
  -7   1  16       12.09       13.36      1.83 o 
  -6   1  16        3.93        4.61      1.06 o 
  -5   1  16        7.40        6.63      1.35 o 
  -4   1  16       12.66       13.93      1.60 o 
  -3   1  16        3.91        4.22      1.19 o 
  -2   1  16        0.29        0.90      1.32 o 
  -1   1  16        0.45       -0.13      0.78 o 
   0   1  16        0.12        0.70      1.09 o 
   1   1  16        1.23        1.90      1.09 o 
   2   1  16        0.28       -0.06      1.29 o 
 -13   2  16       45.20       45.97      3.10 o 
 -12   2  16       29.73       30.57      1.56 o 
 -11   2  16        7.89        6.13      1.03 o 
 -10   2  16       14.72       12.11      1.53 o 
  -9   2  16        8.61        8.19      1.22 o 
  -8   2  16        9.31        9.02      1.78 o 
  -7   2  16        1.17        1.17      0.94 o 
  -6   2  16       23.51       27.95      1.73 o 
  -5   2  16        5.68        5.54      1.76 o 
  -4   2  16        7.32        7.75      1.44 o 
  -3   2  16        1.75        2.19      1.12 o 
  -2   2  16        0.67       -0.16      0.99 o 
  -1   2  16       12.12       14.74      1.69 o 
   0   2  16        0.58        1.26      1.20 o 
  -7   3  16       10.33        5.59      2.15 o 
  -6   3  16        0.81        0.56      0.90 o 
  -5   3  16        0.44        0.38      0.85 o 
 -12   1  17        0.97        0.73      0.74 o 
 -11   1  17        0.02        0.53      0.63 o 
 -10   1  17        1.68        2.47      1.00 o 
  -9   1  17        0.01       -0.09      0.58 o 
  -8   1  17       48.50       49.99      2.05 o 
  -7   1  17        0.01        0.16      0.77 o 
  -6   1  17       21.81       19.22      1.98 o 
  -5   1  17        5.96        5.08      1.19 o 
  -4   1  17        0.01       -0.38      1.10 o 
  -3   1  17        0.01       -0.03      0.91 o 
  -2   1  17       20.60       22.54      1.90 o 
  -1   1  17        0.00        0.51      1.59 o 
  -9   2  17        6.49        5.19      0.96 o 
  -8   2  17        3.38        2.44      1.34 o 
  -7   2  17       19.27       22.36      1.58 o 
  -6   2  17       10.31        6.02      2.27 o 
  -5   2  17        1.29        1.35      1.13 o 
  -4   2  17        1.67        1.47      1.15 o 
  -9   0  18       20.77       24.98      3.40 o 
  -8   0  18       10.92        9.56      2.25 o 
  -7   0  18        0.07       -0.70      1.11 o 
  -6   0  18        0.26        1.06      1.40 o 
  -5   0  18        1.86        2.76      2.74 o 
                                                 
